# Supplementary material for: Data-driven prioritization of high-risk individuals for weight loss interventions
Source: Nat Med. 2026 Apr 30;32(6):2117–27. doi: 10.1038/s41591-026-04353-2 (PMC13279260; doi:10.1038/s41591-026-04353-2)
Supplement: Supplementary file 3 — Supplementary Tables 1–11 [file 41591_2026_4353_MOESM3_ESM.xlsx]

## Sheet: ST1
Supplementary Table 1 Number of incident cases for each outcome.
Outcome	Overall at risk	Obesity at risk	Overweight at risk	Overall events	Obesity events	Overweight events	10-y inc. overal	10-y inc. obesity	10-y inc. overweight
Hypertension	66409	28543	37866	6354	3356	2998	9.68	11.91	8.01
Coronary Atherosclerosis	182947	91464	91483	8084	4283	3801	4.49	4.77	4.22
Angina Pectoris	182991	91464	91527	5127	2802	2325	2.85	3.12	2.58
Ischemic Heart Disease	183055	91518	91537	5751	3229	2522	3.2	3.6	2.8
Hypercholesterelomia	38899	19538	19361	1535	903	632	4.02	4.72	3.32
Gout	190426	95740	94686	3932	2374	1558	2.1	2.53	1.67
GERD	161147	79543	81604	8629	4482	4147	5.46	5.76	5.17
Diaphragmatic Hernia	164913	81409	83504	8940	4548	4392	5.52	5.7	5.35
Cholelithiasis	188226	94192	94034	4671	2882	1789	2.53	3.12	1.93
MASLD	196168	99130	97038	3242	2190	1052	1.69	2.26	1.11
Arthropathy	179410	89255	90155	23650	13968	9682	13.43	15.97	10.92
Chronic Renal Disease	195468	98682	96786	5129	3186	1943	2.69	3.32	2.05
Sleep Apnoea	191930	96432	95498	3319	2501	818	1.76	2.65	0.87
Type 2 Diabetes	178823	86983	91840	6509	4488	2021	3.74	5.3	2.26
Myocardial Infarction	191149	96295	94854	5366	2947	2419	2.86	3.13	2.6
Stroke	194025	98002	96023	2998	1625	1373	1.58	1.7	1.46
MACE	188296	94688	93608	7711	4174	3537	4.17	4.5	3.84
Cardiovascular Mortality	197197	99802	97395	3631	2190	1441	1.87	2.23	1.5

## Sheet: ST2
Supplementary Table 2 Number of incident cases in training, optimisation and validation sets.
Outcome	nparticipants training	ncases training	nparticipants optimisation	ncases optimisation	nparticipants validation	ncases validation
Hypertension	33196	3170	16631	1592	16582	1592
Coronary Atherosclerosis	91441	3956	45788	2089	45718	2039
Angina Pectoris	91467	2534	45795	1313	45729	1280
Ischemic Heart Disease	91502	2800	45808	1488	45745	1463
Hypercholesterolemia	19516	752	9737	401	9646	382
Gout	95269	1945	47520	977	47637	1010
GERD	80679	4350	40241	2165	40227	2114
Diaphragmatic Hernia	82474	4435	41212	2280	41227	2225
Cholelithiasis	94063	2304	47136	1186	47027	1181
MASLD	98062	1593	49044	809	49062	840
Arthropathy	89747	11831	44817	5878	44846	5941
Chronic Renal Disease	97712	2554	48878	1254	48878	1321
Sleep Apnoea	95918	1703	48023	838	47989	778
Type 2 Diabetes	89495	3287	44693	1593	44635	1629
Myocardial Infarction	95517	2587	47831	1365	47801	1414
Stroke	96979	1522	48493	717	48553	759
Cardiovascular Mortality	98598	1854	49296	898	49303	879
MACE	94079	3781	47105	1928	47112	2002

## Sheet: ST3
Supplementary Table 3 Performances of unimodal models.
Outcome	Feature Set	Mean C Index	Lower CI	Upper CI
Hypertension	General health & behaviour	0.68034	0.668031	0.693048
Hypertension	Diseases & drug intake	0.644202	0.629584	0.657356
Hypertension	Clinical blood biomarkers	0.653042	0.639175	0.665713
Hypertension	Cardiopulmonary parameters	0.622857	0.608783	0.636064
Hypertension	Body composition	0.62211	0.608961	0.636003
Hypertension	Plasma metabolites	0.621784	0.608138	0.635178
Hypertension	Polygenic scores	0.555669	0.541174	0.570401
Coronary Atherosclerosis	General health & behaviour	0.723175	0.713341	0.733173
Coronary Atherosclerosis	Diseases & drug intake	0.647351	0.635306	0.658726
Coronary Atherosclerosis	Clinical blood biomarkers	0.692582	0.681596	0.70349
Coronary Atherosclerosis	Cardiopulmonary parameters	0.597225	0.585445	0.608863
Coronary Atherosclerosis	Body composition	0.648771	0.638223	0.660122
Coronary Atherosclerosis	Plasma metabolites	0.649755	0.638089	0.66054
Coronary Atherosclerosis	Polygenic scores	0.606664	0.594734	0.619139
Angina Pectoris	General health & behaviour	0.693785	0.679984	0.70747
Angina Pectoris	Diseases & drug intake	0.650388	0.63499	0.66512
Angina Pectoris	Clinical blood biomarkers	0.638595	0.623042	0.652474
Angina Pectoris	Cardiopulmonary parameters	0.581719	0.565794	0.596016
Angina Pectoris	Body composition	0.618032	0.60261	0.632609
Angina Pectoris	Plasma metabolites	0.610378	0.595203	0.624439
Angina Pectoris	Polygenic scores	0.589078	0.573973	0.60413
Ischemic Heart Disease	General health & behaviour	0.741207	0.729159	0.753627
Ischemic Heart Disease	Diseases & drug intake	0.676011	0.661946	0.689332
Ischemic Heart Disease	Clinical blood biomarkers	0.696676	0.683425	0.70944
Ischemic Heart Disease	Cardiopulmonary parameters	0.608315	0.594665	0.622422
Ischemic Heart Disease	Body composition	0.642582	0.629031	0.656984
Ischemic Heart Disease	Plasma metabolites	0.646705	0.633199	0.658849
Ischemic Heart Disease	Polygenic scores	0.58069	0.565982	0.594889
Hypercholesterolemia	General health & behaviour	0.698661	0.674645	0.722398
Hypercholesterolemia	Diseases & drug intake	0.655098	0.629604	0.682024
Hypercholesterolemia	Clinical blood biomarkers	0.717581	0.694098	0.741968
Hypercholesterolemia	Cardiopulmonary parameters	0.609842	0.582096	0.638845
Hypercholesterolemia	Body composition	0.655786	0.630582	0.682929
Hypercholesterolemia	Plasma metabolites	0.685272	0.656651	0.711804
Hypercholesterolemia	Polygenic scores	0.57201	0.542969	0.600577
Gout	General health & behaviour	0.719711	0.70491	0.734021
Gout	Diseases & drug intake	0.693293	0.6768	0.710577
Gout	Clinical blood biomarkers	0.849636	0.837018	0.861823
Gout	Cardiopulmonary parameters	0.567421	0.549663	0.583997
Gout	Body composition	0.684794	0.670725	0.699873
Gout	Plasma metabolites	0.726779	0.711948	0.740502
Gout	Polygenic scores	0.534691	0.517556	0.553755
GERD	General health & behaviour	0.593112	0.581148	0.604944
GERD	Diseases & drug intake	0.628238	0.616201	0.640223
GERD	Clinical blood biomarkers	0.557485	0.545371	0.56995
GERD	Cardiopulmonary parameters	0.552437	0.540864	0.564743
GERD	Body composition	0.559923	0.54774	0.571998
GERD	Plasma metabolites	0.543561	0.53133	0.556556
GERD	Polygenic scores	0.512787	0.500701	0.525083
Diaphragmatic Hernia	General health & behaviour	0.619802	0.608083	0.631646
Diaphragmatic Hernia	Diseases & drug intake	0.579011	0.56675	0.59216
Diaphragmatic Hernia	Clinical blood biomarkers	0.58277	0.571381	0.594742
Diaphragmatic Hernia	Cardiopulmonary parameters	0.556452	0.545055	0.568266
Diaphragmatic Hernia	Body composition	0.570593	0.55887	0.582298
Diaphragmatic Hernia	Plasma metabolites	0.565454	0.554456	0.577163
Diaphragmatic Hernia	Polygenic scores	0.521864	0.509624	0.533577
Cholelithiasis	General health & behaviour	0.639305	0.62395	0.655388
Cholelithiasis	Diseases & drug intake	0.596402	0.580146	0.612312
Cholelithiasis	Clinical blood biomarkers	0.645735	0.630114	0.661839
Cholelithiasis	Cardiopulmonary parameters	0.59095	0.576626	0.60619
Cholelithiasis	Body composition	0.624182	0.609144	0.63972
Cholelithiasis	Plasma metabolites	0.590542	0.574396	0.607396
Cholelithiasis	Polygenic scores	0.50565	0.488811	0.522383
MASLD	General health & behaviour	0.646201	0.626705	0.664915
MASLD	Diseases & drug intake	0.660246	0.64159	0.679129
MASLD	Clinical blood biomarkers	0.732773	0.714987	0.748961
MASLD	Cardiopulmonary parameters	0.577753	0.557686	0.596613
MASLD	Body composition	0.655407	0.636121	0.672928
MASLD	Plasma metabolites	0.65751	0.639775	0.67612
MASLD	Polygenic scores	0.562554	0.544204	0.580935
Arthropathy	General health & behaviour	0.651366	0.644603	0.65819
Arthropathy	Diseases & drug intake	0.649576	0.642684	0.656673
Arthropathy	Clinical blood biomarkers	0.60886	0.601605	0.615892
Arthropathy	Cardiopulmonary parameters	0.580735	0.573128	0.587995
Arthropathy	Body composition	0.582422	0.575313	0.589698
Arthropathy	Plasma metabolites	0.577425	0.569918	0.584326
Arthropathy	Polygenic scores	0.518631	0.511285	0.52624
Chronic Renal Disease	General health & behaviour	0.778469	0.766907	0.78915
Chronic Renal Disease	Diseases & drug intake	0.744988	0.731115	0.75883
Chronic Renal Disease	Clinical blood biomarkers	0.845336	0.834119	0.855944
Chronic Renal Disease	Cardiopulmonary parameters	0.659592	0.646232	0.673271
Chronic Renal Disease	Body composition	0.632814	0.617253	0.646664
Chronic Renal Disease	Plasma metabolites	0.786603	0.773778	0.798103
Chronic Renal Disease	Polygenic scores	0.545161	0.528856	0.559676
Sleep Apnoea	General health & behaviour	0.722194	0.704962	0.74051
Sleep Apnoea	Diseases & drug intake	0.662737	0.642263	0.6833
Sleep Apnoea	Clinical blood biomarkers	0.715241	0.697073	0.73228
Sleep Apnoea	Cardiopulmonary parameters	0.556756	0.535936	0.57763
Sleep Apnoea	Body composition	0.746013	0.728438	0.76332
Sleep Apnoea	Plasma metabolites	0.675356	0.656172	0.69333
Sleep Apnoea	Polygenic scores	0.552944	0.53418	0.573732
Type 2 Diabetes	General health & behaviour	0.712716	0.70006	0.724575
Type 2 Diabetes	Diseases & drug intake	0.670198	0.657685	0.683363
Type 2 Diabetes	Clinical blood biomarkers	0.840265	0.830786	0.850311
Type 2 Diabetes	Cardiopulmonary parameters	0.622912	0.609888	0.636334
Type 2 Diabetes	Body composition	0.708362	0.696125	0.718926
Type 2 Diabetes	Plasma metabolites	0.727128	0.714653	0.7387
Type 2 Diabetes	Polygenic scores	0.623341	0.61034	0.635679
Myocardial Infarction	General health & behaviour	0.731926	0.720283	0.744086
Myocardial Infarction	Diseases & drug intake	0.664766	0.64944	0.679421
Myocardial Infarction	Clinical blood biomarkers	0.704144	0.69092	0.717808
Myocardial Infarction	Cardiopulmonary parameters	0.593524	0.57851	0.60749
Myocardial Infarction	Body composition	0.649804	0.636661	0.663595
Myocardial Infarction	Plasma metabolites	0.658567	0.64383	0.672609
Myocardial Infarction	Polygenic scores	0.610595	0.597395	0.624587
Stroke	General health & behaviour	0.713543	0.697916	0.729845
Stroke	Diseases & drug intake	0.649846	0.631272	0.669644
Stroke	Clinical blood biomarkers	0.688996	0.67053	0.707813
Stroke	Cardiopulmonary parameters	0.599342	0.580679	0.619516
Stroke	Body composition	0.615442	0.595084	0.634514
Stroke	Plasma metabolites	0.633801	0.615318	0.652783
Stroke	Polygenic scores	0.564916	0.544053	0.582924
Cardiovascular Mortality	General health & behaviour	0.793781	0.779553	0.80645
Cardiovascular Mortality	Diseases & drug intake	0.73511	0.717014	0.753354
Cardiovascular Mortality	Clinical blood biomarkers	0.777399	0.760464	0.79215
Cardiovascular Mortality	Cardiopulmonary parameters	0.637094	0.617779	0.655903
Cardiovascular Mortality	Body composition	0.679581	0.662475	0.69678
Cardiovascular Mortality	Plasma metabolites	0.714499	0.696616	0.731299
Cardiovascular Mortality	Polygenic scores	0.577589	0.559753	0.596359
MACE	General health & behaviour	0.717893	0.707104	0.727983
MACE	Diseases & drug intake	0.648078	0.635068	0.659977
MACE	Clinical blood biomarkers	0.693047	0.681682	0.704336
MACE	Cardiopulmonary parameters	0.582547	0.570739	0.594243
MACE	Body composition	0.636185	0.624132	0.648777
MACE	Plasma metabolites	0.643776	0.630901	0.65625
MACE	Polygenic scores	0.580604	0.567675	0.592556

## Sheet: ST4
Supplementary Table 4 Performances of stepwise multimodal models.
Outcome	FeatureSet	Mean C-index	Lower CI	Upper CI
Hypertension	General health & behaviour	0.68034	0.668031	0.693048
Hypertension	+Diseases & drug intake	0.695085	0.682404	0.707274
Hypertension	+Clinical blood biomarkers	0.701064	0.688647	0.712782
Hypertension	+Cardiopulmonary parameters	0.719258	0.706909	0.730913
Hypertension	+Body composition	0.71862	0.706454	0.729606
Hypertension	+Plasma metabolites	0.718828	0.70696	0.729682
Hypertension	+Polygenic scores	0.724141	0.712368	0.73579
Coronary Atherosclerosis	General health & behaviour	0.723175	0.713341	0.733173
Coronary Atherosclerosis	+Diseases & drug intake	0.730928	0.721242	0.741152
Coronary Atherosclerosis	+Clinical blood biomarkers	0.736816	0.726787	0.74675
Coronary Atherosclerosis	+Cardiopulmonary parameters	0.735386	0.725224	0.745405
Coronary Atherosclerosis	+Body composition	0.73767	0.727727	0.74725
Coronary Atherosclerosis	+Plasma metabolites	0.734529	0.724415	0.744591
Coronary Atherosclerosis	+Polygenic scores	0.755511	0.746032	0.765196
Angina Pectoris	General health & behaviour	0.693785	0.679984	0.70747
Angina Pectoris	+Diseases & drug intake	0.705564	0.692189	0.718229
Angina Pectoris	+Clinical blood biomarkers	0.710474	0.697611	0.723097
Angina Pectoris	+Cardiopulmonary parameters	0.70725	0.694266	0.719374
Angina Pectoris	+Body composition	0.707688	0.694622	0.719869
Angina Pectoris	+Plasma metabolites	0.705706	0.693071	0.718137
Angina Pectoris	+Polygenic scores	0.720512	0.707404	0.732463
Ischemic Heart Disease	General health & behaviour	0.741207	0.729159	0.753627
Ischemic Heart Disease	+Diseases & drug intake	0.748423	0.736429	0.760199
Ischemic Heart Disease	+Clinical blood biomarkers	0.750457	0.739101	0.762415
Ischemic Heart Disease	+Cardiopulmonary parameters	0.75171	0.740221	0.763544
Ischemic Heart Disease	+Body composition	0.752967	0.741566	0.764781
Ischemic Heart Disease	+Plasma metabolites	0.751357	0.739334	0.763339
Ischemic Heart Disease	+Polygenic scores	0.763001	0.751914	0.774253
Hypercholesterolemia	General health & behaviour	0.698661	0.674645	0.722398
Hypercholesterolemia	+Diseases & drug intake	0.721771	0.700246	0.743008
Hypercholesterolemia	+Clinical blood biomarkers	0.757538	0.738189	0.777456
Hypercholesterolemia	+Cardiopulmonary parameters	0.754978	0.735649	0.774857
Hypercholesterolemia	+Body composition	0.758304	0.739601	0.778251
Hypercholesterolemia	+Plasma metabolites	0.760732	0.741555	0.780447
Hypercholesterolemia	+Polygenic scores	0.766134	0.746405	0.785617
Gout	General health & behaviour	0.719711	0.70491	0.734021
Gout	+Diseases & drug intake	0.7563	0.742009	0.77066
Gout	+Clinical blood biomarkers	0.865276	0.853413	0.876989
Gout	+Cardiopulmonary parameters	0.864457	0.852346	0.876153
Gout	+Body composition	0.864999	0.853113	0.876649
Gout	+Plasma metabolites	0.86441	0.852343	0.876043
Gout	+Polygenic scores	0.864379	0.852358	0.875892
GERD	General health & behaviour	0.593112	0.581148	0.604944
GERD	+Diseases & drug intake	0.642857	0.631208	0.653842
GERD	+Clinical blood biomarkers	0.641022	0.628965	0.65235
GERD	+Cardiopulmonary parameters	0.638893	0.627147	0.650346
GERD	+Body composition	0.644736	0.632549	0.655738
GERD	+Plasma metabolites	0.640967	0.628853	0.652298
GERD	+Polygenic scores	0.642837	0.630497	0.654115
Diaphragmatic Hernia	General health & behaviour	0.619802	0.608083	0.631646
Diaphragmatic Hernia	+Diseases & drug intake	0.631122	0.619503	0.643131
Diaphragmatic Hernia	+Clinical blood biomarkers	0.630583	0.618975	0.642634
Diaphragmatic Hernia	+Cardiopulmonary parameters	0.630172	0.618463	0.642659
Diaphragmatic Hernia	+Body composition	0.633721	0.622196	0.645486
Diaphragmatic Hernia	+Plasma metabolites	0.633721	0.622196	0.645485
Diaphragmatic Hernia	+Polygenic scores	0.634229	0.622576	0.64645
Cholelithiasis	General health & behaviour	0.639305	0.62395	0.655388
Cholelithiasis	+Diseases & drug intake	0.647168	0.632101	0.6629
Cholelithiasis	+Clinical blood biomarkers	0.662761	0.648428	0.678263
Cholelithiasis	+Cardiopulmonary parameters	0.662004	0.647484	0.677495
Cholelithiasis	+Body composition	0.667836	0.653225	0.682091
Cholelithiasis	+Plasma metabolites	0.66925	0.654253	0.683839
Cholelithiasis	+Polygenic scores	0.663743	0.648546	0.678309
MASLD	General health & behaviour	0.646201	0.626705	0.664915
MASLD	+Diseases & drug intake	0.673447	0.654678	0.693023
MASLD	+Clinical blood biomarkers	0.747669	0.730343	0.76424
MASLD	+Cardiopulmonary parameters	0.747671	0.730349	0.764244
MASLD	+Body composition	0.752458	0.735381	0.767926
MASLD	+Plasma metabolites	0.749037	0.731631	0.764322
MASLD	+Polygenic scores	0.748054	0.730658	0.763488
Arthropathy	General health & behaviour	0.651366	0.644603	0.65819
Arthropathy	+Diseases & drug intake	0.685105	0.678364	0.692139
Arthropathy	+Clinical blood biomarkers	0.68659	0.679746	0.693559
Arthropathy	+Cardiopulmonary parameters	0.682733	0.675823	0.689579
Arthropathy	+Body composition	0.691123	0.684226	0.697816
Arthropathy	+Plasma metabolites	0.692093	0.685406	0.698884
Arthropathy	+Polygenic scores	0.69084	0.68395	0.697547
Chronic Renal Disease	General health & behaviour	0.778469	0.766907	0.78915
Chronic Renal Disease	+Diseases & drug intake	0.788953	0.776996	0.799684
Chronic Renal Disease	+Clinical blood biomarkers	0.862094	0.852123	0.871496
Chronic Renal Disease	+Cardiopulmonary parameters	0.863563	0.853632	0.87313
Chronic Renal Disease	+Body composition	0.862248	0.852437	0.871901
Chronic Renal Disease	+Plasma metabolites	0.861022	0.850796	0.870105
Chronic Renal Disease	+Polygenic scores	0.86279	0.852415	0.872114
Sleep Apnoea	General health & behaviour	0.722194	0.704962	0.74051
Sleep Apnoea	+Diseases & drug intake	0.732863	0.715767	0.750927
Sleep Apnoea	+Clinical blood biomarkers	0.750997	0.734336	0.769508
Sleep Apnoea	+Cardiopulmonary parameters	0.749391	0.732289	0.767166
Sleep Apnoea	+Body composition	0.777704	0.760641	0.793804
Sleep Apnoea	+Plasma metabolites	0.776864	0.75978	0.793569
Sleep Apnoea	+Polygenic scores	0.776683	0.75962	0.793615
Type 2 Diabetes	General health & behaviour	0.712716	0.70006	0.724575
Type 2 Diabetes	+Diseases & drug intake	0.727169	0.715159	0.739869
Type 2 Diabetes	+Clinical blood biomarkers	0.84529	0.83604	0.854425
Type 2 Diabetes	+Cardiopulmonary parameters	0.846738	0.837593	0.855966
Type 2 Diabetes	+Body composition	0.849241	0.840171	0.858763
Type 2 Diabetes	+Plasma metabolites	0.848338	0.839061	0.857888
Type 2 Diabetes	+Polygenic scores	0.854332	0.845513	0.863226
Myocardial Infarction	General health & behaviour	0.731926	0.720283	0.744086
Myocardial Infarction	+Diseases & drug intake	0.74348	0.732121	0.755799
Myocardial Infarction	+Clinical blood biomarkers	0.749387	0.737438	0.762422
Myocardial Infarction	+Cardiopulmonary parameters	0.750217	0.738284	0.762965
Myocardial Infarction	+Body composition	0.745316	0.733395	0.757678
Myocardial Infarction	+Plasma metabolites	0.747967	0.736041	0.760494
Myocardial Infarction	+Polygenic scores	0.764471	0.752603	0.776412
Stroke	General health & behaviour	0.713543	0.697916	0.729845
Stroke	+Diseases & drug intake	0.722353	0.706259	0.738547
Stroke	+Clinical blood biomarkers	0.729763	0.713377	0.746056
Stroke	+Cardiopulmonary parameters	0.732495	0.716189	0.749266
Stroke	+Body composition	0.733413	0.716722	0.74963
Stroke	+Plasma metabolites	0.735046	0.718632	0.751538
Stroke	+Polygenic scores	0.738315	0.721622	0.754655
Cardiovascular Mortality	General health & behaviour	0.793781	0.779553	0.80645
Cardiovascular Mortality	+Diseases & drug intake	0.802565	0.788549	0.816107
Cardiovascular Mortality	+Clinical blood biomarkers	0.820288	0.806406	0.832684
Cardiovascular Mortality	+Cardiopulmonary parameters	0.817507	0.804254	0.830547
Cardiovascular Mortality	+Body composition	0.815368	0.800971	0.828043
Cardiovascular Mortality	+Plasma metabolites	0.816091	0.80278	0.829128
Cardiovascular Mortality	+Polygenic scores	0.816582	0.803668	0.829647
MACE	General health & behaviour	0.717893	0.707104	0.727983
MACE	+Diseases & drug intake	0.726714	0.716028	0.73705
MACE	+Clinical blood biomarkers	0.729029	0.718179	0.739737
MACE	+Cardiopulmonary parameters	0.729064	0.718242	0.740066
MACE	+Body composition	0.729593	0.718708	0.740348
MACE	+Plasma metabolites	0.734737	0.72383	0.745329
MACE	+Polygenic scores	0.744195	0.733743	0.754952

## Sheet: ST5
Supplementary Table 5 Coefficients of OBSCORE.
Feature	Hypertension	Coronary Atherosclerosis	Angina Pectoris	Ischemic Heart Disease	Hypercholesterolemia	Gout	GERD	Diaphragmatic Hernia	Cholelithiasis	MASLD	Arthropathy	Chronic Renal Disease	Sleep Apnoea	Type 2 Diabetes	Myocardial Infarction	Stroke	Cardiovascular Mortality	MACE
Age	0.418048	0.483176	0.473663	0.601009	0.404678	0.261788	0.133911	0.289414	0.088145	-0.042509	0.379519	0.600182	-0.0717904	0.0750135	0.425239	0.560443	0.636153	0.480494
Urate	0.111355	0.0066524	0.0323762	0.0315359	-0.0335914	1.15462	-0.0379262	-0.071173	-0.049757	0.0100351	0.0273933	0.0135494	0.0311762	0.0999212	-0.00619934	0.036634	0.0970752	0.00799736
HbA1c	0.164645	0.126629	0.111391	0.122714	0.217003	-0.0259201	-0.0311317	-0.0122163	-0.0488254	0.0391914	-0.0583621	0.205118	0.0280173	1.90344	0.132759	0.118822	0.151078	0.128892
Total Cholesterol	-0.0857561	0.239394	0.180197	0.11206	0.508484	0.0147386	0.0225138	-0.00707934	-0.00937416	-0.0681717	-0.0120712	-0.0756572	-0.0647819	-0.0399548	0.208761	-0.00412175	-0.149624	0.15848
HDL Cholesterol	-0.0990683	-0.23594	-0.279157	-0.174849	-0.24183	0.00760951	-0.0717996	0.036059	-0.223491	-0.14446	0.0386824	-0.0107166	-0.109171	-0.218585	-0.258751	-0.084412	-0.0111217	-0.196869
Sex [Female]	-0.107952	-0.913063	-0.473389	-0.751332	-0.368098	-0.301457	0.19492	0.174769	0.868168	0.493247	0.250552	0.801313	-0.655273	-0.203857	-0.759196	-0.241899	-0.83147	-0.650179
Creatinine	-0.0842216	-0.0495771	-0.0495924	-0.0197007	-0.0200391	-0.0107363	0.0201872	0.00896206	0.00242808	-0.0852476	-0.0762235	0.692794	0.0306236	-0.139615	0.0184428	0.0136287	-0.194539	0.0050679
Waist-to-height ratio	0.132748	0.00990821	0.0286977	0.0640935	0.0718873	-0.00112872	-0.00539209	0.0372719	0.121218	0.175972	0.133257	0.115004	0.492033	0.228769	0.0349901	0.0544543	0.0625953	0.0418962
ALT	0.0281822	-0.0257166	-0.0389139	-0.0540295	-0.0332803	-0.0226587	-0.0399133	-0.00755515	-0.0251188	0.367923	-0.0564637	-0.0754952	-0.00275199	0.0929198	-0.0684	-0.13876	-0.175032	-0.104363
Family history [Heart Disease]	0.199499	0.347531	0.347521	0.287371	-0.0804276	0.10379	0.0849098	0.0316151	0.109928	0.0722487	-0.0250619	0.023708	0.113731	-0.045773	0.264375	0.0626417	0.0438219	0.173569
Overall health rating [Poor]	0.440802	0.403552	0.634668	0.849167	0.635872	0.150629	0.446269	0.330466	0.420687	0.146639	0.398484	0.510838	0.9235	0.434461	0.638177	0.383519	0.719465	0.594294
Overall health rating [Fair]	0.233018	0.25549	0.391159	0.366544	0.335234	0.0740712	0.223143	0.258838	0.227981	0.139827	0.197896	0.186697	0.345949	0.30494	0.269707	0.130598	0.396258	0.222395
gGT	0.0814328	-0.0107649	-0.0122213	0.0159972	0.0519692	0.0545214	0.0550846	-0.025261	0.160444	0.369847	0.0426484	0.0746225	-0.00531289	0.158748	0.0454686	0.0986384	0.200172	0.0584103
Hypertension	0	0.216127	0.152248	0.221911	0.510198	0.232577	-0.0682098	-0.0895953	-0.214845	0.215798	-0.0145309	0.279897	-0.0593416	0.254012	0.331451	0.345059	0.251761	0.362929
Long-standing illness	0.380316	0.228473	0.302928	0.302678	0.0575408	0.0843818	0.131976	0.165288	0.125912	0.231294	0.339661	0.409163	0.515555	0.250879	0.26052	0.17217	0.436427	0.208058
Cystatin C	0.0258107	0.14291	0.0332519	0.144211	0.10183	0.0564194	0.0359224	0.0446256	0.12257	0.027532	0.0554546	0.379402	0.0175948	0.0775083	0.142986	0.124606	0.359221	0.141989
Abdominal pain	0.247763	0.185068	0.276082	0.404199	0.285778	0.181799	0.584996	0.4492	0.328605	0.487622	0.227918	0.0821672	0.2309	0.207083	0.151751	0.164798	-0.112911	0.184003
Smoking [Current]	0.0743798	0.281356	0.0433097	0.354296	0.33764	0.136026	-0.141386	-0.016087	-0.0180293	0.0382774	-0.0351809	0.0495525	0.163414	-0.0227318	0.504054	0.33232	0.478183	0.493765
Pain in joint	0.100159	-0.151273	0.0084193	0.0817439	0.120576	0.687879	0.58025	-0.00325945	0.3266	0.489403	0.822538	-0.0111909	0.286345	0.167025	-0.0441786	0.0164597	-0.0872967	-0.0516482
Nonspecific chest pain	0.288071	0.328393	0.644074	0.52404	0.376657	0.254133	0.374787	0.144402	0.162777	0.24019	0.224435	0.244062	0.165111	0.183652	0.483733	0.0834118	0.0336576	0.361845
Age: UKB Data-Field 21022 (Based on date of birth and attending initial assessment centre), Urate: UKB Data-Field 30880 (Uricase PAP analysis on a Beckman Coulter AU5800), HbA1c: UKB Data-Field 30750 (HPLC analysis on a Bio-Rad VARIANT II Turbo), Total Cholesterol: UKB Data-Field 30690 (CHO-POD analysis on a Beckman Coulter AU5800), HDL Cholesterol: UKB Data-Field 30760 (Enzyme immunoinhibition a…
Creatinine, ALT, gGT, Cystatin C were Log10-transformed. All continuous variables were mean standardised. Coefficients are per increase in SD.
Mean (SD) of continuous variables for back-transformation: Age: 56.92 (7.96) years; WHt-R: 0.59 (0.06); Urate: 336.45 (78.38) µmol/L; Total Cholesterol: 5.67 (1.18) mmol/L; HDL Cholesterol: 1.33 (0.33) mmol/L; HbA1c: 37.22 (7.69) mmol/mol; Creatinine: 1.86 (0.09) Log10(µmol/L); ALT: 1.38 (0.20) Log10(U/L); Cystatin C: -0.03 (0.07) Log10(mg/L); gGT: 1.53 (0.27) Log10(U/L)

## Sheet: ST6
Supplementary Table 6 Comparison of performances between OBSCORE with features of other established models.
Outcome	OBSCORE	ASCVD	SCORE2	MHO	Age Sex BMI
	C-Index (95%CI)	C-Index (95%CI)	C-Index (95%CI)	C-Index (95%CI)	C-Index (95%CI)
Angina Pectoris	0.704 (0.691 - 0.716)	0.679 (0.665 - 0.692)	0.662 (0.648 - 0.675)	0.650 (0.636 - 0.664)	0.649 (0.633 - 0.663)
Arthropathy	0.669 (0.662 - 0.677)	0.620 (0.613 - 0.627)	0.617 (0.610 - 0.624)	0.615 (0.608 - 0.621)	0.635 (0.628 - 0.642)
Cardiovascular Mortality	0.813 (0.799 - 0.825)	0.777 (0.763 - 0.791)	0.759 (0.745 - 0.773)	0.740 (0.725 - 0.755)	0.756 (0.741 - 0.770)
Cholelithiasis	0.661 (0.646 - 0.677)	0.632 (0.616 - 0.648)	0.626 (0.610 - 0.642)	0.606 (0.590 - 0.621)	0.628 (0.612 - 0.643)
Chronic Renal Disease	0.864 (0.854 - 0.873)	0.783 (0.771 - 0.795)	0.755 (0.742 - 0.767)	0.734 (0.722 - 0.746)	0.746 (0.734 - 0.758)
Coronary Atherosclerosis	0.736 (0.726 - 0.745)	0.726 (0.716 - 0.736)	0.713 (0.703 - 0.724)	0.702 (0.692 - 0.712)	0.699 (0.689 - 0.710)
Diaphragmatic Hernia	0.620 (0.608 - 0.632)	0.600 (0.588 - 0.611)	0.597 (0.586 - 0.609)	0.598 (0.587 - 0.611)	0.600 (0.589 - 0.613)
GERD	0.623 (0.612 - 0.635)	0.561 (0.549 - 0.572)	0.559 (0.547 - 0.572)	0.556 (0.544 - 0.569)	0.558 (0.546 - 0.571)
Gout	0.859 (0.847 - 0.871)	0.726 (0.712 - 0.739)	0.711 (0.696 - 0.725)	0.705 (0.689 - 0.719)	0.718 (0.704 - 0.732)
Hypercholesterolemia	0.748 (0.728 - 0.769)	0.752 (0.734 - 0.772)	0.722 (0.700 - 0.744)	0.677 (0.652 - 0.699)	0.690 (0.667 - 0.714)
Hypertension	0.700 (0.688 - 0.712)	0.693 (0.680 - 0.706)	0.662 (0.649 - 0.675)	0.654 (0.641 - 0.667)	0.658 (0.645 - 0.671)
Ischemic Heart Disease	0.751 (0.740 - 0.763)	0.729 (0.718 - 0.741)	0.714 (0.701 - 0.727)	0.704 (0.691 - 0.716)	0.705 (0.692 - 0.717)
MACE	0.731 (0.720 - 0.741)	0.719 (0.708 - 0.729)	0.706 (0.695 - 0.716)	0.690 (0.680 - 0.701)	0.691 (0.680 - 0.701)
Myocardial Infarction	0.743 (0.732 - 0.755)	0.728 (0.717 - 0.740)	0.709 (0.698 - 0.721)	0.694 (0.682 - 0.706)	0.692 (0.680 - 0.704)
MASLD	0.754 (0.737 - 0.769)	0.644 (0.624 - 0.663)	0.610 (0.591 - 0.630)	0.570 (0.551 - 0.589)	0.625 (0.607 - 0.645)
Sleep Apnoea	0.765 (0.748 - 0.783)	0.686 (0.668 - 0.706)	0.658 (0.639 - 0.677)	0.579 (0.561 - 0.597)	0.727 (0.708 - 0.745)
Stroke	0.729 (0.713 - 0.745)	0.714 (0.698 - 0.731)	0.705 (0.688 - 0.721)	0.696 (0.680 - 0.714)	0.699 (0.683 - 0.717)
Type 2 Diabetes	0.847 (0.838 - 0.856)	0.701 (0.689 - 0.713)	0.676 (0.664 - 0.690)	0.611 (0.597 - 0.623)	0.680 (0.667 - 0.693)

## Sheet: ST7
Supplementary Table 7 Treatment-placebo interactions for change in adiposity measures across predicted risk quartiles after 72 weeks treatment with Tirzepatide in SURMOUNT-1.
Treatment arm	P Interaction	Interaction estimate	Interaction SE	Risk Score Outcome	Endpoint
TZP 10mg	0.300643	0.668993	0.646148	AnginaPectoris_group	CHG_Weight (kg)
TZP 15mg	0.0437024	1.31412	0.651084	AnginaPectoris_group	CHG_Weight (kg)
TZP 5mg	0.00699032	1.77322	0.656648	AnginaPectoris_group	CHG_Weight (kg)
TZP 10mg	0.747109	-0.210416	0.652447	Arthropathy_group	CHG_Weight (kg)
TZP 15mg	0.529801	0.41144	0.654709	Arthropathy_group	CHG_Weight (kg)
TZP 5mg	0.157424	0.927173	0.655533	Arthropathy_group	CHG_Weight (kg)
TZP 10mg	0.881144	0.0969482	0.648306	CardiovascularMortality_group	CHG_Weight (kg)
TZP 15mg	0.22947	0.789855	0.657043	CardiovascularMortality_group	CHG_Weight (kg)
TZP 5mg	0.0293811	1.44913	0.664716	CardiovascularMortality_group	CHG_Weight (kg)
TZP 10mg	0.145258	-0.937732	0.643551	Cholelithiasis_group	CHG_Weight (kg)
TZP 15mg	0.00180369	-1.9994	0.639714	Cholelithiasis_group	CHG_Weight (kg)
TZP 5mg	0.127717	-0.980214	0.64324	Cholelithiasis_group	CHG_Weight (kg)
TZP 10mg	0.565537	0.375555	0.653431	ChronicRenalDisease_group	CHG_Weight (kg)
TZP 15mg	0.259936	0.740698	0.657288	ChronicRenalDisease_group	CHG_Weight (kg)
TZP 5mg	0.015551	1.57647	0.651003	ChronicRenalDisease_group	CHG_Weight (kg)
TZP 10mg	0.119039	1.00674	0.645524	CoronaryAtherosclerosis_group	CHG_Weight (kg)
TZP 15mg	0.0171283	1.54414	0.647123	CoronaryAtherosclerosis_group	CHG_Weight (kg)
TZP 5mg	0.00227157	2.01374	0.658815	CoronaryAtherosclerosis_group	CHG_Weight (kg)
TZP 10mg	0.635498	0.307052	0.647675	DiaphragmaticHernia_group	CHG_Weight (kg)
TZP 15mg	0.0305468	1.39227	0.643189	DiaphragmaticHernia_group	CHG_Weight (kg)
TZP 5mg	0.0880067	1.11388	0.652562	DiaphragmaticHernia_group	CHG_Weight (kg)
TZP 10mg	0.769201	0.19188	0.653844	GERD_group	CHG_Weight (kg)
TZP 15mg	0.307692	0.668855	0.655504	GERD_group	CHG_Weight (kg)
TZP 5mg	0.198887	0.84873	0.660387	GERD_group	CHG_Weight (kg)
TZP 10mg	0.691967	0.258165	0.65152	Gout_group	CHG_Weight (kg)
TZP 15mg	0.347297	0.601902	0.640259	Gout_group	CHG_Weight (kg)
TZP 5mg	0.0540998	1.26348	0.65557	Gout_group	CHG_Weight (kg)
TZP 10mg	0.419226	0.523131	0.647479	Hypercholesterolemia_group	CHG_Weight (kg)
TZP 15mg	0.0146007	1.59783	0.653642	Hypercholesterolemia_group	CHG_Weight (kg)
TZP 5mg	0.0125883	1.628	0.651793	Hypercholesterolemia_group	CHG_Weight (kg)
TZP 10mg	0.772072	0.188693	0.651318	Hypertension_group	CHG_Weight (kg)
TZP 15mg	0.216913	0.808096	0.654217	Hypertension_group	CHG_Weight (kg)
TZP 5mg	0.0156262	1.60035	0.661346	Hypertension_group	CHG_Weight (kg)
TZP 10mg	0.448602	0.489945	0.646438	IschemicHeartDisease_group	CHG_Weight (kg)
TZP 15mg	0.114357	1.02589	0.649432	IschemicHeartDisease_group	CHG_Weight (kg)
TZP 5mg	0.004175	1.8938	0.66025	IschemicHeartDisease_group	CHG_Weight (kg)
TZP 10mg	0.228776	0.784539	0.651649	MACE_group	CHG_Weight (kg)
TZP 15mg	0.0521481	1.26639	0.651705	MACE_group	CHG_Weight (kg)
TZP 5mg	0.0041429	1.90106	0.662217	MACE_group	CHG_Weight (kg)
TZP 10mg	0.280066	0.700532	0.648341	MyocardialInfarction_group	CHG_Weight (kg)
TZP 15mg	0.0866617	1.11751	0.651906	MyocardialInfarction_group	CHG_Weight (kg)
TZP 5mg	0.0112909	1.68051	0.662612	MyocardialInfarction_group	CHG_Weight (kg)
TZP 10mg	0.0715538	-1.17951	0.654188	MASLD_group	CHG_Weight (kg)
TZP 15mg	0.124938	-1.00237	0.65297	MASLD_group	CHG_Weight (kg)
TZP 5mg	0.208145	-0.825734	0.655794	MASLD_group	CHG_Weight (kg)
TZP 10mg	0.00597417	-1.78229	0.647521	SleepApnoea_group	CHG_Weight (kg)
TZP 15mg	0.000119166	-2.48101	0.643363	SleepApnoea_group	CHG_Weight (kg)
TZP 5mg	0.114339	-1.0266	0.649849	SleepApnoea_group	CHG_Weight (kg)
TZP 10mg	0.403028	0.540871	0.646647	Stroke_group	CHG_Weight (kg)
TZP 15mg	0.0403526	1.3343	0.650369	Stroke_group	CHG_Weight (kg)
TZP 5mg	0.00619722	1.77727	0.648544	Stroke_group	CHG_Weight (kg)
TZP 10mg	0.479202	-0.467842	0.66104	Type2Diabetes_group	CHG_Weight (kg)
TZP 15mg	0.893008	0.0885692	0.658416	Type2Diabetes_group	CHG_Weight (kg)
TZP 5mg	0.241432	0.780508	0.666075	Type2Diabetes_group	CHG_Weight (kg)
TZP 10mg	0.0076557	1.53407	0.57458	AnginaPectoris_group	PCHG_Weight (kg)
TZP 15mg	0.00392341	1.67206	0.578969	AnginaPectoris_group	PCHG_Weight (kg)
TZP 5mg	0.00201339	1.80593	0.583917	AnginaPectoris_group	PCHG_Weight (kg)
TZP 10mg	0.501548	0.392657	0.584144	Arthropathy_group	PCHG_Weight (kg)
TZP 15mg	0.358309	0.538589	0.586169	Arthropathy_group	PCHG_Weight (kg)
TZP 5mg	0.0606197	1.10188	0.586907	Arthropathy_group	PCHG_Weight (kg)
TZP 10mg	0.0404024	1.18069	0.575641	CardiovascularMortality_group	PCHG_Weight (kg)
TZP 15mg	0.00423895	1.67054	0.583399	CardiovascularMortality_group	PCHG_Weight (kg)
TZP 5mg	0.00152269	1.87405	0.590212	CardiovascularMortality_group	PCHG_Weight (kg)
TZP 10mg	0.653627	-0.259796	0.578863	Cholelithiasis_group	PCHG_Weight (kg)
TZP 15mg	0.00900415	-1.50455	0.575412	Cholelithiasis_group	PCHG_Weight (kg)
TZP 5mg	0.419057	-0.467636	0.578583	Cholelithiasis_group	PCHG_Weight (kg)
TZP 10mg	0.0431413	1.18076	0.583443	ChronicRenalDisease_group	PCHG_Weight (kg)
TZP 15mg	0.0631385	1.09124	0.586887	ChronicRenalDisease_group	PCHG_Weight (kg)
TZP 5mg	0.00277962	1.74107	0.581275	ChronicRenalDisease_group	PCHG_Weight (kg)
TZP 10mg	0.00100323	1.88484	0.572022	CoronaryAtherosclerosis_group	PCHG_Weight (kg)
TZP 15mg	0.00043786	2.02005	0.573439	CoronaryAtherosclerosis_group	PCHG_Weight (kg)
TZP 5mg	0.000474655	2.04394	0.5838	CoronaryAtherosclerosis_group	PCHG_Weight (kg)
TZP 10mg	0.570928	0.328621	0.579795	DiaphragmaticHernia_group	PCHG_Weight (kg)
TZP 15mg	0.206294	0.727947	0.57578	DiaphragmaticHernia_group	PCHG_Weight (kg)
TZP 5mg	0.0936434	0.979873	0.584171	DiaphragmaticHernia_group	PCHG_Weight (kg)
TZP 10mg	0.550277	0.349462	0.584914	GERD_group	PCHG_Weight (kg)
TZP 15mg	0.538217	0.361004	0.586398	GERD_group	PCHG_Weight (kg)
TZP 5mg	0.152224	0.846171	0.590766	GERD_group	PCHG_Weight (kg)
TZP 10mg	0.00542611	1.59324	0.57229	Gout_group	PCHG_Weight (kg)
TZP 15mg	0.00344668	1.6471	0.562398	Gout_group	PCHG_Weight (kg)
TZP 5mg	0.00425382	1.64828	0.575848	Gout_group	PCHG_Weight (kg)
TZP 10mg	0.0232724	1.31161	0.577578	Hypercholesterolemia_group	PCHG_Weight (kg)
TZP 15mg	0.00259808	1.7585	0.583075	Hypercholesterolemia_group	PCHG_Weight (kg)
TZP 5mg	0.00649535	1.5843	0.581426	Hypercholesterolemia_group	PCHG_Weight (kg)
TZP 10mg	0.0241866	1.30906	0.580241	Hypertension_group	PCHG_Weight (kg)
TZP 15mg	0.0139089	1.43492	0.582823	Hypertension_group	PCHG_Weight (kg)
TZP 5mg	0.00119372	1.91221	0.589174	Hypertension_group	PCHG_Weight (kg)
TZP 10mg	0.0092092	1.49607	0.573865	IschemicHeartDisease_group	PCHG_Weight (kg)
TZP 15mg	0.00257329	1.74042	0.576522	IschemicHeartDisease_group	PCHG_Weight (kg)
TZP 5mg	0.000516023	2.03891	0.586126	IschemicHeartDisease_group	PCHG_Weight (kg)
TZP 10mg	0.00421011	1.65753	0.578417	MACE_group	PCHG_Weight (kg)
TZP 15mg	0.00132569	1.86001	0.578466	MACE_group	PCHG_Weight (kg)
TZP 5mg	0.000486484	2.05405	0.587797	MACE_group	PCHG_Weight (kg)
TZP 10mg	0.00188366	1.78419	0.573214	MyocardialInfarction_group	PCHG_Weight (kg)
TZP 15mg	0.000630289	1.97364	0.576366	MyocardialInfarction_group	PCHG_Weight (kg)
TZP 5mg	0.00107268	1.91922	0.585831	MyocardialInfarction_group	PCHG_Weight (kg)
TZP 10mg	0.868379	0.0971692	0.586269	MASLD_group	PCHG_Weight (kg)
TZP 15mg	0.55485	0.345616	0.585177	MASLD_group	PCHG_Weight (kg)
TZP 5mg	0.865419	0.099619	0.587708	MASLD_group	PCHG_Weight (kg)
TZP 10mg	0.202437	0.746109	0.585136	SleepApnoea_group	PCHG_Weight (kg)
TZP 15mg	0.766256	0.172856	0.581378	SleepApnoea_group	PCHG_Weight (kg)
TZP 5mg	0.471122	0.423286	0.587239	SleepApnoea_group	PCHG_Weight (kg)
TZP 10mg	0.0494994	1.13512	0.577492	Stroke_group	PCHG_Weight (kg)
TZP 15mg	0.00956552	1.5066	0.580816	Stroke_group	PCHG_Weight (kg)
TZP 5mg	0.00261953	1.74532	0.579187	Stroke_group	PCHG_Weight (kg)
TZP 10mg	0.150908	0.84748	0.589778	Type2Diabetes_group	PCHG_Weight (kg)
TZP 15mg	0.0674341	1.07494	0.587437	Type2Diabetes_group	PCHG_Weight (kg)
TZP 5mg	0.021643	1.36598	0.594271	Type2Diabetes_group	PCHG_Weight (kg)
TZP 10mg	0.132866	0.00556688	0.00370243	AnginaPectoris_group	WHtR_Change
TZP 15mg	0.082362	0.0064844	0.00373071	AnginaPectoris_group	WHtR_Change
TZP 5mg	0.00887482	0.00985686	0.00376259	AnginaPectoris_group	WHtR_Change
TZP 10mg	0.843841	-0.000734482	0.00372811	Arthropathy_group	WHtR_Change
TZP 15mg	0.862616	-0.000647463	0.00374104	Arthropathy_group	WHtR_Change
TZP 5mg	0.277256	0.004071	0.00374574	Arthropathy_group	WHtR_Change
TZP 10mg	0.553579	0.00219992	0.00371284	CardiovascularMortality_group	WHtR_Change
TZP 15mg	0.673207	0.00158726	0.00376288	CardiovascularMortality_group	WHtR_Change
TZP 5mg	0.0906465	0.0064446	0.00380683	CardiovascularMortality_group	WHtR_Change
TZP 10mg	0.304761	-0.00374973	0.00365268	Cholelithiasis_group	WHtR_Change
TZP 15mg	0.00151303	-0.0115356	0.0036309	Cholelithiasis_group	WHtR_Change
TZP 5mg	0.115073	-0.00575588	0.00365091	Cholelithiasis_group	WHtR_Change
TZP 10mg	0.538923	0.00230148	0.00374493	ChronicRenalDisease_group	WHtR_Change
TZP 15mg	0.636058	0.00178293	0.00376704	ChronicRenalDisease_group	WHtR_Change
TZP 5mg	0.059959	0.00702283	0.00373101	ChronicRenalDisease_group	WHtR_Change
TZP 10mg	0.134931	0.0055235	0.00369314	CoronaryAtherosclerosis_group	WHtR_Change
TZP 15mg	0.0449223	0.0074297	0.00370229	CoronaryAtherosclerosis_group	WHtR_Change
TZP 5mg	0.00879261	0.00988613	0.00376918	CoronaryAtherosclerosis_group	WHtR_Change
TZP 10mg	0.984253	-7.32403e-05	0.00371025	DiaphragmaticHernia_group	WHtR_Change
TZP 15mg	0.378058	0.00324867	0.00368456	DiaphragmaticHernia_group	WHtR_Change
TZP 5mg	0.331313	0.00363259	0.00373825	DiaphragmaticHernia_group	WHtR_Change
TZP 10mg	0.56154	0.00217065	0.00373822	GERD_group	WHtR_Change
TZP 15mg	0.550257	0.00223921	0.00374771	GERD_group	WHtR_Change
TZP 5mg	0.194854	0.00489638	0.00377563	GERD_group	WHtR_Change
TZP 10mg	0.368142	0.00333734	0.00370739	Gout_group	WHtR_Change
TZP 15mg	0.646985	0.00166875	0.00364331	Gout_group	WHtR_Change
TZP 5mg	0.171365	0.00510465	0.00373044	Gout_group	WHtR_Change
TZP 10mg	0.308836	0.00377803	0.00371139	Hypercholesterolemia_group	WHtR_Change
TZP 15mg	0.0312668	0.00807549	0.00374671	Hypercholesterolemia_group	WHtR_Change
TZP 5mg	0.00939374	0.00971459	0.00373611	Hypercholesterolemia_group	WHtR_Change
TZP 10mg	0.326732	0.00366463	0.00373567	Hypertension_group	WHtR_Change
TZP 15mg	0.752062	0.00118561	0.00375229	Hypertension_group	WHtR_Change
TZP 5mg	0.120938	0.00588544	0.00379318	Hypertension_group	WHtR_Change
TZP 10mg	0.172473	0.00505138	0.00370107	IschemicHeartDisease_group	WHtR_Change
TZP 15mg	0.194744	0.0048231	0.00371821	IschemicHeartDisease_group	WHtR_Change
TZP 5mg	0.00613254	0.0103722	0.00378015	IschemicHeartDisease_group	WHtR_Change
TZP 10mg	0.201647	0.0047682	0.00373291	MACE_group	WHtR_Change
TZP 15mg	0.163223	0.00520743	0.00373323	MACE_group	WHtR_Change
TZP 5mg	0.0102898	0.00974403	0.00379345	MACE_group	WHtR_Change
TZP 10mg	0.139112	0.00548505	0.00370671	MyocardialInfarction_group	WHtR_Change
TZP 15mg	0.131369	0.00562573	0.00372709	MyocardialInfarction_group	WHtR_Change
TZP 5mg	0.0137053	0.00934697	0.0037883	MyocardialInfarction_group	WHtR_Change
TZP 10mg	0.505015	-0.00249842	0.00374714	MASLD_group	WHtR_Change
TZP 15mg	0.144061	-0.00546614	0.00374016	MASLD_group	WHtR_Change
TZP 5mg	0.268604	-0.00415686	0.00375634	MASLD_group	WHtR_Change
TZP 10mg	0.505437	-0.00246386	0.00369898	SleepApnoea_group	WHtR_Change
TZP 15mg	0.00649845	-0.0100139	0.00367522	SleepApnoea_group	WHtR_Change
TZP 5mg	0.17963	-0.00498342	0.00371227	SleepApnoea_group	WHtR_Change
TZP 10mg	0.409947	0.00305508	0.00370681	Stroke_group	WHtR_Change
TZP 15mg	0.188601	0.00490337	0.00372815	Stroke_group	WHtR_Change
TZP 5mg	0.0155414	0.00900358	0.00371769	Stroke_group	WHtR_Change
TZP 10mg	0.341597	0.00360395	0.00378858	Type2Diabetes_group	WHtR_Change
TZP 15mg	0.717684	0.00136456	0.00377354	Type2Diabetes_group	WHtR_Change
TZP 5mg	0.136316	0.0056892	0.00381744	Type2Diabetes_group	WHtR_Change

## Sheet: ST8
Supplementary Table 8 Comparisons of change in predicted risk after 72 weeks of treatment with Tirzepatide in SURMOUNT-1.
Outcome	Contrast	Estimate	SE	T ratio	P value	Arm1	Arm2
Angina Pectoris	Placebo - TZP 10mg	0.348176	0.0206165	16.8882	1.63972e-59	Placebo	TZP 10mg
Angina Pectoris	Placebo - TZP 15mg	0.366659	0.0206553	17.7513	4.28432e-65	Placebo	TZP 15mg
Angina Pectoris	Placebo - TZP 5mg	0.284582	0.0207856	13.6913	1.15567e-40	Placebo	TZP 5mg
Angina Pectoris	TZP 10mg - TZP 15mg	0.0184834	0.0195456	0.945657	0.34445	TZP 10mg	TZP 15mg
Angina Pectoris	TZP 10mg - TZP 5mg	-0.0635942	0.0196832	-3.23089	0.00125633	TZP 10mg	TZP 5mg
Angina Pectoris	TZP 15mg - TZP 5mg	-0.0820776	0.0197238	-4.16134	3.31299e-05	TZP 15mg	TZP 5mg
Arthropathy	Placebo - TZP 10mg	0.251538	0.0136293	18.4557	8.56939e-70	Placebo	TZP 10mg
Arthropathy	Placebo - TZP 15mg	0.260907	0.0136549	19.1072	3.00127e-74	Placebo	TZP 15mg
Arthropathy	Placebo - TZP 5mg	0.180461	0.013741	13.133	1.08512e-37	Placebo	TZP 5mg
Arthropathy	TZP 10mg - TZP 15mg	0.00936965	0.0129213	0.725133	0.468465	TZP 10mg	TZP 15mg
Arthropathy	TZP 10mg - TZP 5mg	-0.0710764	0.0130122	-5.46227	5.35559e-08	TZP 10mg	TZP 5mg
Arthropathy	TZP 15mg - TZP 5mg	-0.080446	0.0130391	-6.16959	8.43622e-10	TZP 15mg	TZP 5mg
Cardiovascular Mortality	Placebo - TZP 10mg	0.459385	0.0332201	13.8285	2.0751e-41	Placebo	TZP 10mg
Cardiovascular Mortality	Placebo - TZP 15mg	0.469375	0.0332826	14.1027	6.4443e-43	Placebo	TZP 15mg
Cardiovascular Mortality	Placebo - TZP 5mg	0.346513	0.0334925	10.346	2.07588e-24	Placebo	TZP 5mg
Cardiovascular Mortality	TZP 10mg - TZP 15mg	0.00998955	0.0314945	0.317184	0.751141	TZP 10mg	TZP 15mg
Cardiovascular Mortality	TZP 10mg - TZP 5mg	-0.112872	0.0317162	-3.55882	0.000382181	TZP 10mg	TZP 5mg
Cardiovascular Mortality	TZP 15mg - TZP 5mg	-0.122862	0.0317817	-3.86581	0.000114655	TZP 15mg	TZP 5mg
Cholelithiasis	Placebo - TZP 10mg	0.314572	0.020837	15.0968	1.40548e-48	Placebo	TZP 10mg
Cholelithiasis	Placebo - TZP 15mg	0.356871	0.0208763	17.0946	7.90333e-61	Placebo	TZP 15mg
Cholelithiasis	Placebo - TZP 5mg	0.237942	0.0210079	11.3263	8.92153e-29	Placebo	TZP 5mg
Cholelithiasis	TZP 10mg - TZP 15mg	0.042299	0.0197547	2.14122	0.0323904	TZP 10mg	TZP 15mg
Cholelithiasis	TZP 10mg - TZP 5mg	-0.0766301	0.0198937	-3.85198	0.000121273	TZP 10mg	TZP 5mg
Cholelithiasis	TZP 15mg - TZP 5mg	-0.118929	0.0199348	-5.96591	2.92232e-09	TZP 15mg	TZP 5mg
Chronic Renal Disease	Placebo - TZP 10mg	0.461818	0.0511026	9.03708	4.04323e-19	Placebo	TZP 10mg
Chronic Renal Disease	Placebo - TZP 15mg	0.512902	0.0511988	10.0178	5.0372e-23	Placebo	TZP 15mg
Chronic Renal Disease	Placebo - TZP 5mg	0.31441	0.0515217	6.10249	1.27568e-09	Placebo	TZP 5mg
Chronic Renal Disease	TZP 10mg - TZP 15mg	0.0510837	0.0484481	1.0544	0.291841	TZP 10mg	TZP 15mg
Chronic Renal Disease	TZP 10mg - TZP 5mg	-0.147408	0.0487892	-3.02133	0.00255215	TZP 10mg	TZP 5mg
Chronic Renal Disease	TZP 15mg - TZP 5mg	-0.198492	0.0488899	-4.05997	5.1182e-05	TZP 15mg	TZP 5mg
Coronary Atherosclerosis	Placebo - TZP 10mg	0.305065	0.0214184	14.2431	1.06658e-43	Placebo	TZP 10mg
Coronary Atherosclerosis	Placebo - TZP 15mg	0.335104	0.0214588	15.6162	1.18111e-51	Placebo	TZP 15mg
Coronary Atherosclerosis	Placebo - TZP 5mg	0.257414	0.0215941	11.9206	1.38005e-31	Placebo	TZP 5mg
Coronary Atherosclerosis	TZP 10mg - TZP 15mg	0.0300395	0.0203059	1.47935	0.139222	TZP 10mg	TZP 15mg
Coronary Atherosclerosis	TZP 10mg - TZP 5mg	-0.047651	0.0204488	-2.33026	0.0199025	TZP 10mg	TZP 5mg
Coronary Atherosclerosis	TZP 15mg - TZP 5mg	-0.0776905	0.020491	-3.79144	0.000154715	TZP 15mg	TZP 5mg
Diaphragmatic Hernia	Placebo - TZP 10mg	0.0417994	0.00667128	6.26557	4.63634e-10	Placebo	TZP 10mg
Diaphragmatic Hernia	Placebo - TZP 15mg	0.053947	0.00668384	8.07126	1.2592e-15	Placebo	TZP 15mg
Diaphragmatic Hernia	Placebo - TZP 5mg	0.0282666	0.00672598	4.2026	2.76796e-05	Placebo	TZP 5mg
Diaphragmatic Hernia	TZP 10mg - TZP 15mg	0.0121476	0.00632474	1.92065	0.0549335	TZP 10mg	TZP 15mg
Diaphragmatic Hernia	TZP 10mg - TZP 5mg	-0.0135328	0.00636926	-2.1247	0.0337476	TZP 10mg	TZP 5mg
Diaphragmatic Hernia	TZP 15mg - TZP 5mg	-0.0256804	0.00638242	-4.02362	5.96844e-05	TZP 15mg	TZP 5mg
GERD	Placebo - TZP 10mg	0.0445997	0.00557601	7.9985	2.23304e-15	Placebo	TZP 10mg
GERD	Placebo - TZP 15mg	0.0542019	0.00558651	9.70229	9.93387e-22	Placebo	TZP 15mg
GERD	Placebo - TZP 5mg	0.0348192	0.00562173	6.19369	7.26501e-10	Placebo	TZP 5mg
GERD	TZP 10mg - TZP 15mg	0.0096022	0.00528637	1.81641	0.0694739	TZP 10mg	TZP 15mg
GERD	TZP 10mg - TZP 5mg	-0.00978046	0.00532358	-1.8372	0.0663457	TZP 10mg	TZP 5mg
GERD	TZP 15mg - TZP 5mg	-0.0193827	0.00533457	-3.63341	0.000287549	TZP 15mg	TZP 5mg
Gout	Placebo - TZP 10mg	0.734958	0.0595967	12.3322	1.3259e-33	Placebo	TZP 10mg
Gout	Placebo - TZP 15mg	0.701306	0.0597089	11.7454	9.57148e-31	Placebo	TZP 15mg
Gout	Placebo - TZP 5mg	0.498765	0.0600854	8.30093	2.00203e-16	Placebo	TZP 5mg
Gout	TZP 10mg - TZP 15mg	-0.0336521	0.056501	-0.595602	0.551516	TZP 10mg	TZP 15mg
Gout	TZP 10mg - TZP 5mg	-0.236193	0.0568987	-4.1511	3.4633e-05	TZP 10mg	TZP 5mg
Gout	TZP 15mg - TZP 5mg	-0.20254	0.0570162	-3.55233	0.00039167	TZP 15mg	TZP 5mg
Hypercholesterolemia	Placebo - TZP 10mg	0.509029	0.0343849	14.8039	7.03414e-47	Placebo	TZP 10mg
Hypercholesterolemia	Placebo - TZP 15mg	0.556328	0.0344496	16.149	6.85633e-55	Placebo	TZP 15mg
Hypercholesterolemia	Placebo - TZP 5mg	0.430146	0.0346668	12.408	5.55537e-34	Placebo	TZP 5mg
Hypercholesterolemia	TZP 10mg - TZP 15mg	0.0472991	0.0325988	1.45095	0.146968	TZP 10mg	TZP 15mg
Hypercholesterolemia	TZP 10mg - TZP 5mg	-0.0788829	0.0328282	-2.4029	0.0163663	TZP 10mg	TZP 5mg
Hypercholesterolemia	TZP 15mg - TZP 5mg	-0.126182	0.032896	-3.83579	0.000129478	TZP 15mg	TZP 5mg
Hypertension	Placebo - TZP 10mg	0.520722	0.0223856	23.2615	7.23541e-105	Placebo	TZP 10mg
Hypertension	Placebo - TZP 15mg	0.539023	0.0224277	24.0338	6.27135e-111	Placebo	TZP 15mg
Hypertension	Placebo - TZP 5mg	0.393031	0.0225691	17.4145	6.82331e-63	Placebo	TZP 5mg
Hypertension	TZP 10mg - TZP 15mg	0.0183014	0.0212228	0.862349	0.38861	TZP 10mg	TZP 15mg
Hypertension	TZP 10mg - TZP 5mg	-0.127691	0.0213722	-5.97464	2.77285e-09	TZP 10mg	TZP 5mg
Hypertension	TZP 15mg - TZP 5mg	-0.145992	0.0214163	-6.81688	1.26529e-11	TZP 15mg	TZP 5mg
Ischemic Heart Disease	Placebo - TZP 10mg	0.414479	0.022825	18.159	8.45881e-68	Placebo	TZP 10mg
Ischemic Heart Disease	Placebo - TZP 15mg	0.439108	0.0228679	19.2019	6.62198e-75	Placebo	TZP 15mg
Ischemic Heart Disease	Placebo - TZP 5mg	0.326841	0.0230121	14.203	1.78532e-43	Placebo	TZP 5mg
Ischemic Heart Disease	TZP 10mg - TZP 15mg	0.0246289	0.0216393	1.13815	0.255208	TZP 10mg	TZP 15mg
Ischemic Heart Disease	TZP 10mg - TZP 5mg	-0.0876385	0.0217916	-4.02165	6.01792e-05	TZP 10mg	TZP 5mg
Ischemic Heart Disease	TZP 15mg - TZP 5mg	-0.112267	0.0218367	-5.14124	3.02634e-07	TZP 15mg	TZP 5mg
MACE	Placebo - TZP 10mg	0.349481	0.0228457	15.2974	9.31443e-50	Placebo	TZP 10mg
MACE	Placebo - TZP 15mg	0.365585	0.0228887	15.9723	8.29342e-54	Placebo	TZP 15mg
MACE	Placebo - TZP 5mg	0.283087	0.0230331	12.2905	2.13552e-33	Placebo	TZP 5mg
MACE	TZP 10mg - TZP 15mg	0.0161037	0.021659	0.743511	0.457269	TZP 10mg	TZP 15mg
MACE	TZP 10mg - TZP 5mg	-0.0663937	0.0218115	-3.04398	0.00236853	TZP 10mg	TZP 5mg
MACE	TZP 15mg - TZP 5mg	-0.0824974	0.0218565	-3.7745	0.000165527	TZP 15mg	TZP 5mg
Myocardial Infarction	Placebo - TZP 10mg	0.381323	0.0248997	15.3144	7.3988e-50	Placebo	TZP 10mg
Myocardial Infarction	Placebo - TZP 15mg	0.407189	0.0249466	16.3225	5.82643e-56	Placebo	TZP 15mg
Myocardial Infarction	Placebo - TZP 5mg	0.312308	0.0251039	12.4406	3.8146e-34	Placebo	TZP 5mg
Myocardial Infarction	TZP 10mg - TZP 15mg	0.0258666	0.0236063	1.09575	0.273334	TZP 10mg	TZP 15mg
Myocardial Infarction	TZP 10mg - TZP 5mg	-0.0690148	0.0237725	-2.90314	0.00373939	TZP 10mg	TZP 5mg
Myocardial Infarction	TZP 15mg - TZP 5mg	-0.0948814	0.0238215	-3.98301	7.07584e-05	TZP 15mg	TZP 5mg
MASLD	Placebo - TZP 10mg	0.726134	0.0521899	13.9133	7.13465e-42	Placebo	TZP 10mg
MASLD	Placebo - TZP 15mg	0.78462	0.0522881	15.0057	4.77608e-48	Placebo	TZP 15mg
MASLD	Placebo - TZP 5mg	0.578434	0.0526178	10.9931	2.9703e-27	Placebo	TZP 5mg
MASLD	TZP 10mg - TZP 15mg	0.058486	0.0494789	1.18204	0.237346	TZP 10mg	TZP 15mg
MASLD	TZP 10mg - TZP 5mg	-0.1477	0.0498272	-2.96424	0.00307417	TZP 10mg	TZP 5mg
MASLD	TZP 15mg - TZP 5mg	-0.206186	0.0499301	-4.12949	3.8021e-05	TZP 15mg	TZP 5mg
Sleep Apnoea	Placebo - TZP 10mg	0.932812	0.0421645	22.1231	3.96605e-96	Placebo	TZP 10mg
Sleep Apnoea	Placebo - TZP 15mg	0.973557	0.0422439	23.0461	3.39837e-103	Placebo	TZP 15mg
Sleep Apnoea	Placebo - TZP 5mg	0.681717	0.0425103	16.0365	3.35809e-54	Placebo	TZP 5mg
Sleep Apnoea	TZP 10mg - TZP 15mg	0.0407449	0.0399743	1.01928	0.308208	TZP 10mg	TZP 15mg
Sleep Apnoea	TZP 10mg - TZP 5mg	-0.251095	0.0402557	-6.23749	5.5286e-10	TZP 10mg	TZP 5mg
Sleep Apnoea	TZP 15mg - TZP 5mg	-0.291839	0.0403388	-7.2347	6.87351e-13	TZP 15mg	TZP 5mg
Stroke	Placebo - TZP 10mg	0.291481	0.0191203	15.2446	1.90879e-49	Placebo	TZP 10mg
Stroke	Placebo - TZP 15mg	0.288295	0.0191563	15.0496	2.65079e-48	Placebo	TZP 15mg
Stroke	Placebo - TZP 5mg	0.22498	0.0192771	11.6709	2.16638e-30	Placebo	TZP 5mg
Stroke	TZP 10mg - TZP 15mg	-0.00318664	0.0181271	-0.175794	0.860475	TZP 10mg	TZP 15mg
Stroke	TZP 10mg - TZP 5mg	-0.0665009	0.0182547	-3.64295	0.000277169	TZP 10mg	TZP 5mg
Stroke	TZP 15mg - TZP 5mg	-0.0633143	0.0182924	-3.46123	0.000550261	TZP 15mg	TZP 5mg
Type 2 Diabetes	Placebo - TZP 10mg	1.75322	0.0758599	23.1113	1.06231e-103	Placebo	TZP 10mg
Type 2 Diabetes	Placebo - TZP 15mg	1.82273	0.0760027	23.9825	1.59736e-110	Placebo	TZP 15mg
Type 2 Diabetes	Placebo - TZP 5mg	1.3849	0.0764819	18.1076	1.86717e-67	Placebo	TZP 5mg
Type 2 Diabetes	TZP 10mg - TZP 15mg	0.069513	0.0719193	0.96654	0.333904	TZP 10mg	TZP 15mg
Type 2 Diabetes	TZP 10mg - TZP 5mg	-0.368317	0.0724256	-5.08545	4.04937e-07	TZP 10mg	TZP 5mg
Type 2 Diabetes	TZP 15mg - TZP 5mg	-0.43783	0.0725752	-6.03278	1.95167e-09	TZP 15mg	TZP 5mg

## Sheet: ST9
Supplementary Table 9 Potential predictor pool.
Label	Category
Age	Basic demographics
Sex Female	Basic demographics
Smoking Previous	Basic demographics
Smoking Current	Basic demographics
Alcohol consumption Three_or_four_times_a_week	Basic demographics
Alcohol consumption Daily_or_almost_daily	Basic demographics
Alcohol consumption Special_occasions_only	Basic demographics
Alcohol consumption One_to_three_times_a_month	Basic demographics
Alcohol consumption Never	Basic demographics
AFR	Basic demographics
CSA	Basic demographics
MID	Basic demographics
EAS	Basic demographics
AMR	Basic demographics
Alanine aminotransferase	Clinical biomarkers
Albumin	Clinical biomarkers
Alkaline phosphatase	Clinical biomarkers
Apolipoprotein A	Clinical biomarkers
Apolipoprotein B	Clinical biomarkers
Aspartate aminotransferase	Clinical biomarkers
C-reactive protein	Clinical biomarkers
Calcium	Clinical biomarkers
Cholesterol	Clinical biomarkers
Creatinine	Clinical biomarkers
Cystatin C	Clinical biomarkers
Direct bilirubin	Clinical biomarkers
Gamma glutamyltransferase	Clinical biomarkers
Glucose	Clinical biomarkers
Glycated haemoglobin (HbA1c)	Clinical biomarkers
HDL cholesterol	Clinical biomarkers
IGF-1	Clinical biomarkers
LDL direct	Clinical biomarkers
Lipoprotein A	Clinical biomarkers
Phosphate	Clinical biomarkers
SHBG	Clinical biomarkers
Testosterone	Clinical biomarkers
Total bilirubin	Clinical biomarkers
Total protein	Clinical biomarkers
Triglycerides	Clinical biomarkers
Urate	Clinical biomarkers
Urea	Clinical biomarkers
Vitamin D	Clinical biomarkers
Basophill count	Blood cell counts
Basophill percentage	Blood cell counts
Eosinophill count	Blood cell counts
Eosinophill percentage	Blood cell counts
Haematocrit percentage	Blood cell counts
Haemoglobin concentration	Blood cell counts
High light scatter reticulocyte count	Blood cell counts
High light scatter reticulocyte percentage	Blood cell counts
Immature reticulocyte fraction	Blood cell counts
Lymphocyte count	Blood cell counts
Lymphocyte percentage	Blood cell counts
Mean corpuscular haemoglobin	Blood cell counts
Mean corpuscular haemoglobin concentration	Blood cell counts
Mean corpuscular volume	Blood cell counts
Mean platelet (thrombocyte) volume	Blood cell counts
Mean reticulocyte volume	Blood cell counts
Mean sphered cell volume	Blood cell counts
Monocyte count	Blood cell counts
Monocyte percentage	Blood cell counts
Neutrophill count	Blood cell counts
Neutrophill percentage	Blood cell counts
Platelet count	Blood cell counts
Platelet crit	Blood cell counts
Platelet distribution width	Blood cell counts
Red blood cell (erythrocyte) count	Blood cell counts
Red blood cell (erythrocyte) distribution width	Blood cell counts
Reticulocyte count	Blood cell counts
Reticulocyte percentage	Blood cell counts
White blood cell (leukocyte) count	Blood cell counts
Height	Body composition parameters
Weight	Body composition parameters
Body mass index	Body composition parameters
Waist-to-Hip ratio	Body composition parameters
Waist-to-Height ratio	Body composition parameters
Hip circumference	Body composition parameters
Waist circumference	Body composition parameters
Body fat percentage	Body composition parameters
Leg fat percentage	Body composition parameters
Trunk fat percentage	Body composition parameters
Whole body fat mass	Body composition parameters
Whole body fat-free mass	Body composition parameters
Diastolic blood pressure, automated reading	Cardiovascular parameters
Pulse rate, automated reading	Cardiovascular parameters
Systolic blood pressure, automated reading	Cardiovascular parameters
Cooked vegetable intake	Diet preferences
Salad / raw vegetable intake	Diet preferences
Fresh fruit intake	Diet preferences
Dried fruit intake	Diet preferences
Oily fish intake Less_than_once_a_week	Diet preferences
Oily fish intake 2_4_times_a_week	Diet preferences
Oily fish intake Never	Diet preferences
Oily fish intake 5_6_times_a_week	Diet preferences
Oily fish intake Do_not_know	Diet preferences
Oily fish intake Once_or_more_daily	Diet preferences
Oily fish intake Prefer_not_to_answer	Diet preferences
Non-oily fish intake Less_than_once_a_week	Diet preferences
Non-oily fish intake 2_4_times_a_week	Diet preferences
Non-oily fish intake Never	Diet preferences
Non-oily fish intake Do_not_know	Diet preferences
Non-oily fish intake 5_6_times_a_week	Diet preferences
Non-oily fish intake Once_or_more_daily	Diet preferences
Non-oily fish intake Prefer_not_to_answer	Diet preferences
Processed meat intake Once_a_week	Diet preferences
Processed meat intake Less_than_once_a_week	Diet preferences
Processed meat intake Never	Diet preferences
Processed meat intake 5_6_times_a_week	Diet preferences
Processed meat intake Once_or_more_daily	Diet preferences
Processed meat intake Do_not_know	Diet preferences
Processed meat intake Prefer_not_to_answer	Diet preferences
Poultry intake Once_a_week	Diet preferences
Poultry intake Less_than_once_a_week	Diet preferences
Poultry intake Never	Diet preferences
Poultry intake 5_6_times_a_week	Diet preferences
Poultry intake Once_or_more_daily	Diet preferences
Poultry intake Do_not_know	Diet preferences
Poultry intake Prefer_not_to_answer	Diet preferences
Beef intake Once_a_week	Diet preferences
Beef intake 2_4_times_a_week	Diet preferences
Beef intake Never	Diet preferences
Beef intake Do_not_know	Diet preferences
Beef intake 5_6_times_a_week	Diet preferences
Beef intake Once_or_more_daily	Diet preferences
Beef intake Prefer_not_to_answer	Diet preferences
Lamb/mutton intake Once_a_week	Diet preferences
Lamb/mutton intake Never	Diet preferences
Lamb/mutton intake 2_4_times_a_week	Diet preferences
Lamb/mutton intake Do_not_know	Diet preferences
Lamb/mutton intake Prefer_not_to_answer	Diet preferences
Lamb/mutton intake 5_6_times_a_week	Diet preferences
Lamb/mutton intake Once_or_more_daily	Diet preferences
Pork intake Once_a_week	Diet preferences
Pork intake Never	Diet preferences
Pork intake 2_4_times_a_week	Diet preferences
Pork intake Do_not_know	Diet preferences
Pork intake 5_6_times_a_week	Diet preferences
Pork intake Prefer_not_to_answer	Diet preferences
Pork intake Once_or_more_daily	Diet preferences
Never eat eggs, dairy, wheat, sugar Sugar_or_foods_drinks_containing_sugar	Diet preferences
Never eat eggs, dairy, wheat, sugar Eggs_or_foods_containing_eggs	Diet preferences
Never eat eggs, dairy, wheat, sugar Wheat_products	Diet preferences
Never eat eggs, dairy, wheat, sugar Dairy_products	Diet preferences
Never eat eggs, dairy, wheat, sugar Prefer_not_to_answer	Diet preferences
Cheese intake Once_a_week	Diet preferences
Cheese intake Less_than_once_a_week	Diet preferences
Cheese intake 5_6_times_a_week	Diet preferences
Cheese intake Once_or_more_daily	Diet preferences
Cheese intake Never	Diet preferences
Cheese intake Do_not_know	Diet preferences
Cheese intake Prefer_not_to_answer	Diet preferences
Milk type used Skimmed	Diet preferences
Milk type used Full_cream	Diet preferences
Milk type used Never_rarely_have_milk	Diet preferences
Milk type used Soya	Diet preferences
Milk type used Other_type_of_milk	Diet preferences
Milk type used Do_not_know	Diet preferences
Milk type used Prefer_not_to_answer	Diet preferences
Spread type Butter_spreadable_butter	Diet preferences
Spread type Never_rarely_use_spread	Diet preferences
Spread type Flora_Pro_Active_Benecol	Diet preferences
Spread type Do_not_know	Diet preferences
Spread type Prefer_not_to_answer	Diet preferences
Bread intake	Diet preferences
Bread type White	Diet preferences
Bread type Brown	Diet preferences
Bread type Other_type_of_bread	Diet preferences
Bread type Do_not_know	Diet preferences
Bread type Prefer_not_to_answer	Diet preferences
Cereal intake	Diet preferences
Salt added to food Sometimes	Diet preferences
Salt added to food Usually	Diet preferences
Salt added to food Always	Diet preferences
Salt added to food Prefer_not_to_answer	Diet preferences
Tea intake	Diet preferences
Coffee intake	Diet preferences
Hot drink temperature Warm	Diet preferences
Hot drink temperature Very_hot	Diet preferences
Hot drink temperature Do_not_drink_hot_drinks	Diet preferences
Hot drink temperature Prefer_not_to_answer	Diet preferences
Water intake	Diet preferences
Overall health rating Fair	Health factors
Overall health rating Excellent	Health factors
Overall health rating Poor	Health factors
Overall health rating Do_not_know	Health factors
Overall health rating Prefer_not_to_answer	Health factors
Long-standing illness, disability or infirmity Yes	Health factors
Long-standing illness, disability or infirmity Do_not_know	Health factors
Long-standing illness, disability or infirmity Prefer_not_to_answer	Health factors
Falls in the last year Only_one_fall	Health factors
Falls in the last year More_than_one_fall	Health factors
Falls in the last year Prefer_not_to_answer	Health factors
Weight change compared with 1 year ago Yes___gained_weight	Health factors
Weight change compared with 1 year ago Yes___lost_weight	Health factors
Weight change compared with 1 year ago Do_not_know	Health factors
Weight change compared with 1 year ago Prefer_not_to_answer	Health factors
Caffeine drink within last hour Yes	Pulmonary parameters
Used an inhaler for chest within last hour Yes	Pulmonary parameters
Forced vital capacity (FVC)	Pulmonary parameters
Forced expiratory volume in 1-second (FEV1)	Pulmonary parameters
Peak expiratory flow (PEF)	Pulmonary parameters
Time of blow measurement	Pulmonary parameters
Townsend deprivation index	Socioeconomic factors
Leisure/social activities Sports_club_or_gym	Socioeconomic factors
Leisure/social activities Pub_or_social_club	Socioeconomic factors
Leisure/social activities Religious_group	Socioeconomic factors
Leisure/social activities Other_group_activity	Socioeconomic factors
Leisure/social activities Adult_education_class	Socioeconomic factors
Leisure/social activities Prefer_not_to_answer	Socioeconomic factors
Qualifications O_levels_GCSEs_or_equivalent	Socioeconomic factors
Qualifications None_of_the_above	Socioeconomic factors
Qualifications A_levels_AS_levels_or_equivalent	Socioeconomic factors
Qualifications NVQ_or_HND_or_HNC_or_equivalent	Socioeconomic factors
Qualifications CSEs_or_equivalent	Socioeconomic factors
Qualifications Other_professional_qualifications_eg__nursing__teaching	Socioeconomic factors
Qualifications Prefer_not_to_answer	Socioeconomic factors
Average total household income 31_000_to_51_999	Socioeconomic factors
Average total household income Less_than_18_000	Socioeconomic factors
Average total household income 52_000_to_100_000	Socioeconomic factors
Average total household income Prefer_not_to_answer	Socioeconomic factors
Average total household income Do_not_know	Socioeconomic factors
Average total household income Greater_than_100_000	Socioeconomic factors
Duration of moderate activity	Socioeconomic factors
Number of days/week of moderate physical activity	Socioeconomic factors
Number of days/week of vigorous physical activity	Socioeconomic factors
Total_C	Plasma metabolites
non_HDL_C	Plasma metabolites
Remnant_C	Plasma metabolites
VLDL_C	Plasma metabolites
Clinical_LDL_C	Plasma metabolites
LDL_C	Plasma metabolites
HDL_C	Plasma metabolites
Total_TG	Plasma metabolites
VLDL_TG	Plasma metabolites
LDL_TG	Plasma metabolites
HDL_TG	Plasma metabolites
Total_PL	Plasma metabolites
VLDL_PL	Plasma metabolites
LDL_PL	Plasma metabolites
HDL_PL	Plasma metabolites
Total_CE	Plasma metabolites
VLDL_CE	Plasma metabolites
LDL_CE	Plasma metabolites
HDL_CE	Plasma metabolites
Total_FC	Plasma metabolites
VLDL_FC	Plasma metabolites
LDL_FC	Plasma metabolites
HDL_FC	Plasma metabolites
Total_L	Plasma metabolites
VLDL_L	Plasma metabolites
LDL_L	Plasma metabolites
HDL_L	Plasma metabolites
Total_P	Plasma metabolites
VLDL_P	Plasma metabolites
LDL_P	Plasma metabolites
HDL_P	Plasma metabolites
VLDL_size	Plasma metabolites
LDL_size	Plasma metabolites
HDL_size	Plasma metabolites
Phosphoglyc	Plasma metabolites
TG_by_PG	Plasma metabolites
Cholines	Plasma metabolites
Phosphatidylc	Plasma metabolites
Sphingomyelins	Plasma metabolites
ApoB	Plasma metabolites
ApoA1	Plasma metabolites
ApoB_by_ApoA1	Plasma metabolites
Total_FA	Plasma metabolites
Unsaturation	Plasma metabolites
Omega_3	Plasma metabolites
Omega_6	Plasma metabolites
PUFA	Plasma metabolites
MUFA	Plasma metabolites
SFA	Plasma metabolites
LA	Plasma metabolites
DHA	Plasma metabolites
Omega_3_pct	Plasma metabolites
Omega_6_pct	Plasma metabolites
PUFA_pct	Plasma metabolites
MUFA_pct	Plasma metabolites
SFA_pct	Plasma metabolites
LA_pct	Plasma metabolites
DHA_pct	Plasma metabolites
PUFA_by_MUFA	Plasma metabolites
Omega_6_by_Omega_3	Plasma metabolites
Ala	Plasma metabolites
Gln	Plasma metabolites
Gly	Plasma metabolites
His	Plasma metabolites
Total_BCAA	Plasma metabolites
Ile	Plasma metabolites
Leu	Plasma metabolites
Val	Plasma metabolites
Phe	Plasma metabolites
Tyr	Plasma metabolites
Glucose	Plasma metabolites
Lactate	Plasma metabolites
Pyruvate	Plasma metabolites
Citrate	Plasma metabolites
bOHbutyrate	Plasma metabolites
Acetate	Plasma metabolites
Acetoacetate	Plasma metabolites
Acetone	Plasma metabolites
Creatinine	Plasma metabolites
Albumin	Plasma metabolites
GlycA	Plasma metabolites
XXL_VLDL_P	Plasma metabolites
XXL_VLDL_L	Plasma metabolites
XXL_VLDL_PL	Plasma metabolites
XXL_VLDL_C	Plasma metabolites
XXL_VLDL_CE	Plasma metabolites
XXL_VLDL_FC	Plasma metabolites
XXL_VLDL_TG	Plasma metabolites
XL_VLDL_P	Plasma metabolites
XL_VLDL_L	Plasma metabolites
XL_VLDL_PL	Plasma metabolites
XL_VLDL_C	Plasma metabolites
XL_VLDL_CE	Plasma metabolites
XL_VLDL_FC	Plasma metabolites
XL_VLDL_TG	Plasma metabolites
L_VLDL_P	Plasma metabolites
L_VLDL_L	Plasma metabolites
L_VLDL_PL	Plasma metabolites
L_VLDL_C	Plasma metabolites
L_VLDL_CE	Plasma metabolites
L_VLDL_FC	Plasma metabolites
L_VLDL_TG	Plasma metabolites
M_VLDL_P	Plasma metabolites
M_VLDL_L	Plasma metabolites
M_VLDL_PL	Plasma metabolites
M_VLDL_C	Plasma metabolites
M_VLDL_CE	Plasma metabolites
M_VLDL_FC	Plasma metabolites
M_VLDL_TG	Plasma metabolites
S_VLDL_P	Plasma metabolites
S_VLDL_L	Plasma metabolites
S_VLDL_PL	Plasma metabolites
S_VLDL_C	Plasma metabolites
S_VLDL_CE	Plasma metabolites
S_VLDL_FC	Plasma metabolites
S_VLDL_TG	Plasma metabolites
XS_VLDL_P	Plasma metabolites
XS_VLDL_L	Plasma metabolites
XS_VLDL_PL	Plasma metabolites
XS_VLDL_C	Plasma metabolites
XS_VLDL_CE	Plasma metabolites
XS_VLDL_FC	Plasma metabolites
XS_VLDL_TG	Plasma metabolites
IDL_P	Plasma metabolites
IDL_L	Plasma metabolites
IDL_PL	Plasma metabolites
IDL_C	Plasma metabolites
IDL_CE	Plasma metabolites
IDL_FC	Plasma metabolites
IDL_TG	Plasma metabolites
L_LDL_P	Plasma metabolites
L_LDL_L	Plasma metabolites
L_LDL_PL	Plasma metabolites
L_LDL_C	Plasma metabolites
L_LDL_CE	Plasma metabolites
L_LDL_FC	Plasma metabolites
L_LDL_TG	Plasma metabolites
M_LDL_P	Plasma metabolites
M_LDL_L	Plasma metabolites
M_LDL_PL	Plasma metabolites
M_LDL_C	Plasma metabolites
M_LDL_CE	Plasma metabolites
M_LDL_FC	Plasma metabolites
M_LDL_TG	Plasma metabolites
S_LDL_P	Plasma metabolites
S_LDL_L	Plasma metabolites
S_LDL_PL	Plasma metabolites
S_LDL_C	Plasma metabolites
S_LDL_CE	Plasma metabolites
S_LDL_FC	Plasma metabolites
S_LDL_TG	Plasma metabolites
XL_HDL_P	Plasma metabolites
XL_HDL_L	Plasma metabolites
XL_HDL_PL	Plasma metabolites
XL_HDL_C	Plasma metabolites
XL_HDL_CE	Plasma metabolites
XL_HDL_FC	Plasma metabolites
XL_HDL_TG	Plasma metabolites
L_HDL_P	Plasma metabolites
L_HDL_L	Plasma metabolites
L_HDL_PL	Plasma metabolites
L_HDL_C	Plasma metabolites
L_HDL_CE	Plasma metabolites
L_HDL_FC	Plasma metabolites
L_HDL_TG	Plasma metabolites
M_HDL_P	Plasma metabolites
M_HDL_L	Plasma metabolites
M_HDL_PL	Plasma metabolites
M_HDL_C	Plasma metabolites
M_HDL_CE	Plasma metabolites
M_HDL_FC	Plasma metabolites
M_HDL_TG	Plasma metabolites
S_HDL_P	Plasma metabolites
S_HDL_L	Plasma metabolites
S_HDL_PL	Plasma metabolites
S_HDL_C	Plasma metabolites
S_HDL_CE	Plasma metabolites
S_HDL_FC	Plasma metabolites
S_HDL_TG	Plasma metabolites
XXL_VLDL_PL_pct	Plasma metabolites
XXL_VLDL_C_pct	Plasma metabolites
XXL_VLDL_CE_pct	Plasma metabolites
XXL_VLDL_FC_pct	Plasma metabolites
XXL_VLDL_TG_pct	Plasma metabolites
XL_VLDL_PL_pct	Plasma metabolites
XL_VLDL_C_pct	Plasma metabolites
XL_VLDL_CE_pct	Plasma metabolites
XL_VLDL_FC_pct	Plasma metabolites
XL_VLDL_TG_pct	Plasma metabolites
L_VLDL_PL_pct	Plasma metabolites
L_VLDL_C_pct	Plasma metabolites
L_VLDL_CE_pct	Plasma metabolites
L_VLDL_FC_pct	Plasma metabolites
L_VLDL_TG_pct	Plasma metabolites
M_VLDL_PL_pct	Plasma metabolites
M_VLDL_C_pct	Plasma metabolites
M_VLDL_CE_pct	Plasma metabolites
M_VLDL_FC_pct	Plasma metabolites
M_VLDL_TG_pct	Plasma metabolites
S_VLDL_PL_pct	Plasma metabolites
S_VLDL_C_pct	Plasma metabolites
S_VLDL_CE_pct	Plasma metabolites
S_VLDL_FC_pct	Plasma metabolites
S_VLDL_TG_pct	Plasma metabolites
XS_VLDL_PL_pct	Plasma metabolites
XS_VLDL_C_pct	Plasma metabolites
XS_VLDL_CE_pct	Plasma metabolites
XS_VLDL_FC_pct	Plasma metabolites
XS_VLDL_TG_pct	Plasma metabolites
IDL_PL_pct	Plasma metabolites
IDL_C_pct	Plasma metabolites
IDL_CE_pct	Plasma metabolites
IDL_FC_pct	Plasma metabolites
IDL_TG_pct	Plasma metabolites
L_LDL_PL_pct	Plasma metabolites
L_LDL_C_pct	Plasma metabolites
L_LDL_CE_pct	Plasma metabolites
L_LDL_FC_pct	Plasma metabolites
L_LDL_TG_pct	Plasma metabolites
M_LDL_PL_pct	Plasma metabolites
M_LDL_C_pct	Plasma metabolites
M_LDL_CE_pct	Plasma metabolites
M_LDL_FC_pct	Plasma metabolites
M_LDL_TG_pct	Plasma metabolites
S_LDL_PL_pct	Plasma metabolites
S_LDL_C_pct	Plasma metabolites
S_LDL_CE_pct	Plasma metabolites
S_LDL_FC_pct	Plasma metabolites
S_LDL_TG_pct	Plasma metabolites
XL_HDL_PL_pct	Plasma metabolites
XL_HDL_C_pct	Plasma metabolites
XL_HDL_CE_pct	Plasma metabolites
XL_HDL_FC_pct	Plasma metabolites
XL_HDL_TG_pct	Plasma metabolites
L_HDL_PL_pct	Plasma metabolites
L_HDL_C_pct	Plasma metabolites
L_HDL_CE_pct	Plasma metabolites
L_HDL_FC_pct	Plasma metabolites
L_HDL_TG_pct	Plasma metabolites
M_HDL_PL_pct	Plasma metabolites
M_HDL_C_pct	Plasma metabolites
M_HDL_CE_pct	Plasma metabolites
M_HDL_FC_pct	Plasma metabolites
M_HDL_TG_pct	Plasma metabolites
S_HDL_PL_pct	Plasma metabolites
S_HDL_C_pct	Plasma metabolites
S_HDL_CE_pct	Plasma metabolites
S_HDL_FC_pct	Plasma metabolites
S_HDL_TG_pct	Plasma metabolites
PRS for standard age at menopause (AAM)	Polygenic scores
PRS for standard age-related macular degeneration (AMD)	Polygenic scores
PRS for standard alzheimer's disease (AD)	Polygenic scores
PRS for standard asthma (AST)	Polygenic scores
PRS for standard atrial fibrillation (AF)	Polygenic scores
PRS for standard bipolar disorder (BD)	Polygenic scores
PRS for standard body mass index (BMI)	Polygenic scores
PRS for standard bowel cancer (CRC)	Polygenic scores
PRS for standard breast cancer (BC)	Polygenic scores
PRS for standard cardiovascular disease (CVD)	Polygenic scores
PRS for standard coeliac disease (CED)	Polygenic scores
PRS for standard coronary artery disease (CAD)	Polygenic scores
PRS for standard crohn's disease (CD)	Polygenic scores
PRS for standard epithelial ovarian cancer (EOC)	Polygenic scores
PRS for standard estimated bone mineral density t-score (EBMDT)	Polygenic scores
PRS for standard glycated haemoglobin (HBA1C_DF)	Polygenic scores
PRS for standard height (HEIGHT)	Polygenic scores
PRS for standard high density lipoprotein cholesterol (HDL)	Polygenic scores
PRS for standard hypertension (HT)	Polygenic scores
PRS for standard intraocular pressure (IOP)	Polygenic scores
PRS for standard ischaemic stroke (ISS)	Polygenic scores
PRS for standard low density lipoprotein cholesterol (LDL_SF)	Polygenic scores
PRS for standard melanoma (MEL)	Polygenic scores
PRS for standard multiple sclerosis (MS)	Polygenic scores
PRS for standard osteoporosis (OP)	Polygenic scores
PRS for standard parkinson's disease (PD)	Polygenic scores
PRS for standard primary open angle glaucoma (POAG)	Polygenic scores
PRS for standard prostate cancer (PC)	Polygenic scores
PRS for standard psoriasis (PSO)	Polygenic scores
PRS for standard rheumatoid arthritis (RA)	Polygenic scores
PRS for standard schizophrenia (SCZ)	Polygenic scores
PRS for standard systemic lupus erythematosus (SLE)	Polygenic scores
PRS for standard type 1 diabetes (T1D)	Polygenic scores
PRS for standard type 2 diabetes (T2D)	Polygenic scores
PRS for standard ulcerative colitis (UC)	Polygenic scores
PRS for standard venous thromboembolic disease (VTE)	Polygenic scores
Family history of diabetes	Family history of diseases
Family history of hypertension	Family history of diseases
Family history of stroke	Family history of diseases
Family history of heart disease	Family history of diseases
Chondroitin Sulfate	Drugs
Ubidecarenone	Drugs
Fish Oil|Omega-3-Acid Ethyl Esters	Drugs
Vitamin C	Drugs
Vitamin C	Drugs
Vitamin C	Drugs
Evening Primrose Oil|Gamolenic Acid	Drugs
St. John'S Wort	Drugs
Docusate	Drugs
Senna Glycoside	Drugs
Propranolol	Drugs
Diltiazem	Drugs
Nitroglycerin	Drugs
Vitamin A	Drugs
Vitamin A	Drugs
Vitamin A	Drugs
Vitamin A	Drugs
Vitamin A |Vitamin D|Cod Liver Oil	Drugs
Calcium Carbonate	Drugs
Cholecalciferol |Calcium Carbonate|Ergocalciferol |Calcium|Cholecalciferol |Niacin |Calcium Gluconate|Cholecalciferol |Calcium Phosphate	Drugs
Multivitamin	Drugs
Chloramphenicol	Drugs
Bromelain	Drugs
Bromelain	Drugs
Polyethylene Glycol	Drugs
Salbutamol	Drugs
Diphenhydramine	Drugs
Acetaminophen	Drugs
Caffeine |Acetaminophen |Codeine|Acetaminophen |Codeine |Ketorolac|Acetaminophen |Codeine	Drugs
Caffeine |Acetaminophen |Codeine|Caffeine |Acetaminophen |Codeine |Diphenhydramine|Acetaminophen |Codeine|Acetaminophen |Codeine |Buclizine	Drugs
Dihydrocodeine	Drugs
Lymecycline	Drugs
Medroxyprogesterone Acetate	Drugs
Conjugated Estrogens |Norgestrel	Drugs
Estradiol|Norethisterone |Estradiol	Drugs
Estriol|Estradiol	Drugs
Somatropin Recombinant	Drugs
Desogestrel	Drugs
Hydroxocobalamin	Drugs
Cyanocobalamin	Drugs
Fusidic Acid|Hydrocortisone |Fusidic Acid	Drugs
Fusidic Acid	Drugs
Sotalol	Drugs
Chlorthalidone |Atenolol	Drugs
Bendroflumethiazide |Propranolol	Drugs
Methyldopa	Drugs
Celiprolol	Drugs
Minoxidil	Drugs
Minoxidil	Drugs
Prazosin	Drugs
Terazosin	Drugs
Doxazosin	Drugs
Lisinopril	Drugs
Quinapril	Drugs
Captopril	Drugs
Enalapril	Drugs
Enalapril |Hydrochlorothiazide	Drugs
Perindopril	Drugs
Ramipril	Drugs
Nitroglycerin	Drugs
Trandolapril	Drugs
Isosorbide Mononitrate	Drugs
Isosorbide Dinitrate	Drugs
Isosorbide Dinitrate	Drugs
Nifedipine	Drugs
Nicardipine	Drugs
Amlodipine	Drugs
Lacidipine	Drugs
Naftidrofuryl Oxalate	Drugs
Enoxaparin	Drugs
Dipyridamole	Drugs
Acetylsalicylic Acid	Drugs
Acetylsalicylic Acid	Drugs
Acetylsalicylic Acid	Drugs
Tranexamic Acid	Drugs
Niacin	Drugs
Niacin	Drugs
Docosahexaenoic Acid |Eicosapentaenoic Acid|Xanthophyll|Vitamin C |Zinc	Drugs
Bezafibrate	Drugs
Cholestyramine	Drugs
Fenofibrate	Drugs
Simvastatin	Drugs
Pravastatin	Drugs
Salbutamol	Drugs
Ciprofibrate	Drugs
Salmeterol	Drugs
Terbutaline	Drugs
Terbutaline	Drugs
Ipratropium Bromide	Drugs
Aminophylline	Drugs
Epinephrine	Drugs
Epinephrine	Drugs
Epinephrine	Drugs
Epinephrine	Drugs
Epinephrine	Drugs
Epinephrine	Drugs
Beclomethasone Dipropionate	Drugs
Theophylline	Drugs
Cromoglicic Acid	Drugs
Cromoglicic Acid	Drugs
Cromoglicic Acid	Drugs
Cromoglicic Acid	Drugs
Cromoglicic Acid	Drugs
Beclomethasone Dipropionate |Salbutamol	Drugs
Budesonide	Drugs
Budesonide	Drugs
Budesonide	Drugs
Budesonide	Drugs
Chlorphenamine	Drugs
Nedocromil	Drugs
Alimemazine	Drugs
Acrivastine	Drugs
Cetirizine	Drugs
Loratadine	Drugs
Promethazine	Drugs
Acetylcysteine	Drugs
Carbocisteine	Drugs
Pseudoephedrine	Drugs
Loprazolam Mesilate	Drugs
Zopiclone	Drugs
Diazepam	Drugs
Nitrazepam	Drugs
Temazepam	Drugs
Clobazam	Drugs
Hydroxyzine	Drugs
Lorazepam	Drugs
Chlordiazepoxide	Drugs
Chlorpromazine	Drugs
Oxazepam	Drugs
Buspirone	Drugs
Acetaminophen |Dihydrocodeine	Drugs
Levonorgestrel	Drugs
Calcipotriol	Drugs
Norethisterone |Estradiol|Levonorgestrel |Estradiol	Drugs
Medroxyprogesterone Acetate	Drugs
Fluticasone Propionate	Drugs
Salicylic Acid |Sulfur |Coal Tar|Colloidal Oatmeal|Coal Tar|Salicylic Acid |Coal Tar |Coconut Oil|Tar	Drugs
Alfuzosin	Drugs
Capsaicin	Drugs
Cabergoline	Drugs
Cabergoline	Drugs
Fluvastatin	Drugs
Lisinopril |Hydrochlorothiazide	Drugs
Salbutamol|Ipratropium Bromide |Salbutamol	Drugs
Lansoprazole	Drugs
Zolpidem	Drugs
Bisoprolol |Hydrochlorothiazide	Drugs
Tramadol|Morphine	Drugs
Carbomer 980|Hypromellose |Dextran 70|Hypromellose|Polyvinyl Alcohol|Sodium Chloride |Hydroxyethyl Cellulose|No Active Ingredients|Carboxymethylcellulose	Drugs
Propantheline	Drugs
Alverine	Drugs
Alverine |Sterculia	Drugs
Mebeverine |Plantago Seed|Senna Glycoside |Plantago Seed	Drugs
Sodium Bicarbonate |Calcium Carbonate |Alginic Acid|Aluminum Hydroxide |Magnesium Carbonate |Alginic Acid	Drugs
Aluminum Hydroxide |Magnesium Hydroxide |Simethicone|Aluminum Hydroxide |Magnesium Hydroxide|Magnesium Trisilicate	Drugs
Dicyclomine	Drugs
Aluminum Hydroxide |Simethicone |Dicycloverine Hydrochloride |Light Magnesium Oxide|Peppermint Oil	Drugs
Scopolamine Butylbromide	Drugs
Plantago Seed |Mebeverine Hydrochloride|Plantago Seed	Drugs
Plantago Seed |Mebeverine Hydrochloride|Mebeverine	Drugs
Cimetidine	Drugs
Sucralfate	Drugs
Loperamide	Drugs
Mesalazine	Drugs
Nizatidine	Drugs
Omeprazole	Drugs
Codeine |Kaolin	Drugs
Atropine |Diphenoxylate	Drugs
Sulfasalazine	Drugs
Bisacodyl	Drugs
Picosulfuric Acid	Drugs
Mineral Oil	Drugs
Olsalazine	Drugs
Sterculia	Drugs
Bisacodyl	Drugs
Lactulose	Drugs
Zinc Oxide |Bismuth Subsalicylate |Balsam Of Peru	Drugs
Prednisolone	Drugs
Magnesium Citrate	Drugs
Magnesium Citrate	Drugs
Magnesium Citrate	Drugs
Digoxin	Drugs
Ursodeoxycholic Acid	Drugs
Pancrelipase	Drugs
Indapamide	Drugs
Furosemide|Amiloride |Furosemide	Drugs
Bendroflumethiazide	Drugs
Chlorthalidone	Drugs
Spironolactone	Drugs
Bumetanide	Drugs
Triamterene |Hydrochlorothiazide|Amiloride |Hydrochlorothiazide	Drugs
Bendroflumethiazide |Potassium	Drugs
Verapamil	Drugs
Propafenone	Drugs
Flecainide	Drugs
Atenolol	Drugs
Haloperidol	Drugs
Flupentixol	Drugs
Trifluoperazine	Drugs
Sulpiride	Drugs
Clozapine	Drugs
Risperidone	Drugs
Lithium	Drugs
Dosulepin	Drugs
Clomipramine	Drugs
Lofepramine	Drugs
Trimipramine	Drugs
Nortriptyline	Drugs
Fluoxetine	Drugs
Sertraline	Drugs
Paroxetine	Drugs
Amitriptyline |Perphenazine	Drugs
Domperidone	Drugs
Betahistine	Drugs
Cinnarizine	Drugs
Cyclizine	Drugs
Ondansetron	Drugs
Prochlorperazine	Drugs
Nefopam Hydrochloride|Nefopam	Drugs
Prednisone	Drugs
Prednisone	Drugs
Conjugated Estrogens	Drugs
Triamcinolone	Drugs
Triamcinolone	Drugs
Triamcinolone	Drugs
Triamcinolone	Drugs
Triamcinolone	Drugs
Triamcinolone	Drugs
Triamcinolone	Drugs
Triamcinolone	Drugs
Estrone |Estradiol |Estriol	Drugs
Tibolone	Drugs
Dydrogesterone	Drugs
Estradiol |Norgestrel	Drugs
Testosterone|Testosterone Undecanoate|Testosterone Propionate |Testosterone Decanoate |Testosterone Isocaproate |Testosterone Phenylpropionate	Drugs
Finasteride	Drugs
Finasteride	Drugs
Norethisterone	Drugs
Norethisterone	Drugs
Progesterone	Drugs
Etidronic Acid	Drugs
Clodronic Acid	Drugs
Desmopressin	Drugs
Clotrimazole	Drugs
Alprostadil	Drugs
Alprostadil	Drugs
Clindamycin	Drugs
Desogestrel |Ethinyl Estradiol	Drugs
Levonorgestrel |Ethinyl Estradiol	Drugs
Norethisterone |Ethinyl Estradiol	Drugs
Medroxyprogesterone Acetate	Drugs
Ethinyl Estradiol |Gestodene	Drugs
Norgestimate |Ethinyl Estradiol	Drugs
Ethynodiol Diacetate	Drugs
Citric Acid |Potassium Bicarbonate|Potassium	Drugs
Potassium Citrate	Drugs
Oxybutynin	Drugs
Cyclophosphamide	Drugs
Fluorouracil	Drugs
Mercaptopurine	Drugs
Methotrexate	Drugs
Methotrexate	Drugs
Azathioprine	Drugs
Hydroxyurea	Drugs
Tamoxifen	Drugs
Goserelin	Drugs
Leuprolide	Drugs
Iron	Drugs
Folic Acid |Iron|Folic Acid |Cupric Sulfate |Manganese	Drugs
Iron	Drugs
Folic Acid	Drugs
Leucovorin	Drugs
Mineral |Multivitamin	Drugs
Hydroxocobalamin	Drugs
Potassium Chloride	Drugs
Cyanocobalamin	Drugs
Multivitamin	Drugs
Calcium|Calcium Glubionate |Calcium Lactobionate	Drugs
Calcium Carbonate |Calcium Lactate Gluconate	Drugs
Vitamin A	Drugs
Vitamin C	Drugs
Vitamin D	Drugs
Alfacalcidol	Drugs
Calcitriol	Drugs
Calcitriol	Drugs
Vitamin B	Drugs
Vitamin E	Drugs
Vitamin K	Drugs
Diclofenac	Drugs
Etodolac	Drugs
Flurbiprofen	Drugs
Diclofenac |Misoprostol	Drugs
Ibuprofen	Drugs
Ibuprofen	Drugs
Ibuprofen	Drugs
Ibuprofen	Drugs
Ibuprofen	Drugs
Indomethacin	Drugs
Indomethacin	Drugs
Indomethacin	Drugs
Indomethacin	Drugs
Naproxen	Drugs
Naproxen	Drugs
Naproxen	Drugs
Ketoprofen	Drugs
Ketoprofen	Drugs
Mefenamic Acid	Drugs
Piroxicam	Drugs
Piroxicam	Drugs
Piroxicam	Drugs
Morphine	Drugs
Buprenorphine	Drugs
Buprenorphine	Drugs
Acetaminophen |Isometheptene|Acetaminophen |Metoclopramide|Caffeine |Acetaminophen|Acetaminophen |Phenylephrine|Acetaminophen |Pseudoephedrine	Drugs
Clonidine	Drugs
Pizotifen	Drugs
Acetaminophen |Codeine |Buclizine|Caffeine |Acetaminophen |Codeine |Scopolamine	Drugs
Caffeine |Ergotamine|Caffeine |Ergotamine |Cyclizine	Drugs
Carbamazepine	Drugs
Phenytoin	Drugs
Primidone	Drugs
Clonazepam	Drugs
Valproic Acid	Drugs
Gabapentin	Drugs
Lamotrigine	Drugs
Levodopa |Benserazide|Levodopa |Carbidopa	Drugs
Amantadine	Drugs
Disulfiram	Drugs
Disulfiram	Drugs
Nicotine	Drugs
Phenoxymethylpenicillin	Drugs
Amoxicillin	Drugs
Flucloxacillin	Drugs
Cefradine	Drugs
Cephalexin	Drugs
Doxycycline	Drugs
Doxycycline	Drugs
Tetracycline	Drugs
Tetracycline	Drugs
Tetracycline	Drugs
Tetracycline	Drugs
Tetracycline	Drugs
Tetracycline	Drugs
Minocycline	Drugs
Minocycline	Drugs
Oxytetracycline	Drugs
Oxytetracycline	Drugs
Oxytetracycline	Drugs
Oxytetracycline	Drugs
Erythromycin	Drugs
Erythromycin	Drugs
Erythromycin	Drugs
Clarithromycin	Drugs
Azithromycin	Drugs
Azithromycin	Drugs
Clindamycin	Drugs
Clindamycin	Drugs
Trimethoprim |Sulfamethoxazole	Drugs
Trimethoprim	Drugs
Metronidazole	Drugs
Metronidazole	Drugs
Metronidazole	Drugs
Metronidazole	Drugs
Metronidazole	Drugs
Dapsone	Drugs
Dapsone	Drugs
Nitrofurantoin	Drugs
Ciprofloxacin	Drugs
Ciprofloxacin	Drugs
Ciprofloxacin	Drugs
Ciprofloxacin	Drugs
Fluconazole	Drugs
Fluconazole	Drugs
Itraconazole	Drugs
Ketoconazole	Drugs
Miconazole	Drugs
Aciclovir	Drugs
Aciclovir	Drugs
Aciclovir	Drugs
Quinine	Drugs
Glipizide	Drugs
Tolbutamide	Drugs
Tolbutamide	Drugs
Metformin	Drugs
Glyburide	Drugs
Gliclazide	Drugs
Fludrocortisone	Drugs
Betamethasone	Drugs
Betamethasone	Drugs
Betamethasone	Drugs
Betamethasone|Betamethasone |Salicylic Acid	Drugs
Betamethasone	Drugs
Betamethasone	Drugs
Betamethasone	Drugs
Betamethasone	Drugs
Betamethasone	Drugs
Betamethasone	Drugs
Betamethasone	Drugs
Dexamethasone	Drugs
Dexamethasone	Drugs
Dexamethasone	Drugs
Dexamethasone	Drugs
Dexamethasone	Drugs
Dexamethasone	Drugs
Dexamethasone	Drugs
Dexamethasone	Drugs
Dexamethasone	Drugs
Dexamethasone|Dexamethasone |Hypromellose	Drugs
Dexamethasone	Drugs
Levothyroxine	Drugs
Carbimazole	Drugs
Hydrocortisone	Drugs
Hydrocortisone|Hydrocortisone |Pramocaine|Cinchocaine |Hydrocortisone|Lidocaine |Hydrocortisone	Drugs
Hydrocortisone|Benzyl Benzoate |Zinc Oxide |Bismuth Subsalicylate |Balsam Of Peru|Lidocaine |Hydrocortisone	Drugs
Hydrocortisone	Drugs
Hydrocortisone|Hydrocortisone |Coal Tar |Allantoin|Hydrocortisone |Urea|Hydrocortisone |Mineral Oil	Drugs
Hydrocortisone	Drugs
Hydrocortisone	Drugs
Hydrocortisone	Drugs
Hydrocortisone	Drugs
Prednisolone	Drugs
Prednisolone	Drugs
Prednisolone	Drugs
Prednisolone|Cinchocaine |Prednisolone	Drugs
Prednisolone	Drugs
Prednisolone	Drugs
Prednisolone	Drugs
Prednisolone	Drugs
Prednisolone	Drugs
Prednisolone	Drugs
Nabumetone	Drugs
Hydroxychloroquine	Drugs
Allopurinol	Drugs
Baclofen	Drugs
Methocarbamol	Drugs
Colchicine	Drugs
Diethylamine Salicylate|Salicylic Acid |Mucopolysaccharide Polysulfate	Drugs
Benzydamine	Drugs
Felbinac	Drugs
Fluorometholone	Drugs
Pilocarpine	Drugs
Pilocarpine	Drugs
Timolol	Drugs
Hypromellose	Drugs
Polyvinyl Alcohol	Drugs
Flunisolide	Drugs
Fluticasone Propionate	Drugs
Xylometazoline	Drugs
Xylometazoline	Drugs
Gramicidin D |Triamcinolone |Nystatin |Neomycin	Drugs
Beclomethasone Dipropionate	Drugs
Flunisolide	Drugs
Mineral Oil |Petrolatum |Emulsifying Wax	Drugs
Zinc Oxide |Cod Liver Oil|Benzyl Benzoate |Benzyl Alcohol |Zinc Oxide |Lanolin|Lidocaine |Zinc Oxide	Drugs
No Active Ingredients|Macrogol Cetostearyl Ether|Urea|Soya Oil|Lauromacrogols |Soya Oil|Light Mineral Oil|Light Mineral Oil |Isopropyl Myristate|Mineral Oil |Benzalkonium |Isopropyl Myristate|Mineral Oil |Petrolatum|Sodium Pyrrolidone Carboxylate|Urea |Lauromacrogols|Mineral Oil |Cetyl Dimeticone|Chlorhexidine |Mineral Oil |Benzalkonium |Isopropyl Myristate|Mineral Oil |Isopropyl Myristate	Drugs
Ergocalciferol	Drugs
Sodium Chloride	Drugs
Sodium Bicarbonate	Drugs
Sodium Bicarbonate	Drugs
Diclofenac	Drugs
Carteolol	Drugs
Levobunolol	Drugs
No Active Ingredients|Glycerin |Petrolatum |Light Mineral Oil|Mineral Oil |Petrolatum|Chlorhexidine |Mineral Oil |Benzalkonium |Isopropyl Myristate	Drugs
Lactic Acid |Urea	Drugs
Petrolatum |Lanolin |Light Mineral Oil|Petrolatum |Light Mineral Oil|Petrolatum	Drugs
Clotrimazole	Drugs
Tioconazole	Drugs
Amorolfine Hydrochloride	Drugs
Ranitidine	Drugs
Metoclopramide	Drugs
Amitriptyline	Drugs
Imipramine	Drugs
Trazodone	Drugs
Selegiline	Drugs
Betaxolol	Drugs
Bisoprolol	Drugs
Indoramin	Drugs
Diltiazem	Drugs
Metoprolol	Drugs
Labetalol	Drugs
Timolol	Drugs
Acitretin	Drugs
Ethinyl Estradiol |Cyproterone Acetate	Drugs
Clotrimazole	Drugs
Influenza Vaccine	Drugs
Fentanyl	Drugs
Fentanyl	Drugs
Meptazinol Hydrochloride	Drugs
Magnesium Carbonate	Drugs
Magnesium Carbonate	Drugs
Sodium Bicarbonate |Aluminum Hydroxide |Alginic Acid |Magnesium Trisilicate|Sodium Bicarbonate |Calcium Carbonate |Alginic Acid	Drugs
Promethazine	Drugs
Scopolamine	Drugs
Scopolamine	Drugs
Scopolamine	Drugs
Terbinafine	Drugs
Terbinafine	Drugs
Phenoxymethylpenicillin |Benzylpenicillin |Procaine Benzylpenicillin |Benzathine Benzylpenicillin	Drugs
Phenoxymethylpenicillin |Benzylpenicillin |Procaine Benzylpenicillin |Benzathine Benzylpenicillin	Drugs
Neomycin |Dexamethasone |Acetic Acid	Drugs
Nystatin |Hydrocortisone |Benzalkonium|Clotrimazole |Hydrocortisone|Hydrocortisone |Miconazole	Drugs
Betamethasone |Fusidic Acid	Drugs
Clobetasol Propionate|Clobetasol	Drugs
Clobetasone	Drugs
Hydrocortisone	Drugs
Clotrimazole |Hydrocortisone|Hydrocortisone |Miconazole	Drugs
Insulin	Drugs
Clonidine	Drugs
Clonidine	Drugs
Procyclidine	Drugs
Pyridostigmine	Drugs
Azelastine	Drugs
Azelastine	Drugs
Azelastine	Drugs
Ipratropium Bromide	Drugs
Nedocromil	Drugs
Nedocromil	Drugs
Selenium	Drugs
Sumatriptan	Drugs
Codeine	Drugs
Methadone	Drugs
Diclofenac	Drugs
Diclofenac	Drugs
Liothyronine	Drugs
Beclomethasone Dipropionate	Drugs
Beclomethasone Dipropionate	Drugs
Fluocinolone Acetonide	Drugs
Clobetasone	Drugs
Oxytetracycline |Nystatin |Clobetasone	Drugs
Cortisone Acetate	Drugs
Cortisone Acetate	Drugs
Mometasone	Drugs
Fluticasone Propionate	Drugs
Mometasone	Drugs
Mometasone	Drugs
Mometasone	Drugs
Warfarin	Drugs
Pyridoxine|Vitamin B6	Drugs
Thiamine	Drugs
Iron	Drugs
Glucose	Drugs
Glucose	Drugs
Glucose	Drugs
Amiodarone	Drugs
Amiloride	Drugs
Zinc	Drugs
Fosinopril	Drugs
Felodipine	Drugs
Hydralazine	Drugs
Carvedilol	Drugs
Trihexyphenidyl	Drugs
Cyclosporine	Drugs
Cyclosporine	Drugs
Thiamine	Drugs
Vitamin D	Drugs
Phenobarbital	Drugs
Glycerin	Drugs
Nicorandil	Drugs
Tacrolimus	Drugs
Tacrolimus	Drugs
Vitamin C |Vitamin A |Selenium |Vitamin E	Drugs
Beta Carotene	Drugs
Beta Carotene	Drugs
Linseed Oil	Drugs
Ginkgo Biloba	Drugs
Ibuprofen |Menthol	Drugs
Caffeine |Acetylsalicylic Acid|Acetylsalicylic Acid |Sodium Bicarbonate |Citric Acid|Acetylsalicylic Acid |Metoclopramide	Drugs
Venlafaxine	Drugs
Losartan	Drugs
Norethisterone |Estradiol	Drugs
Bicalutamide	Drugs
Medroxyprogesterone Acetate |Estradiol	Drugs
Citalopram	Drugs
Levonorgestrel	Drugs
Alendronic Acid	Drugs
Dydrogesterone |Estradiol	Drugs
Dorzolamide	Drugs
Conjugated Estrogens |Medroxyprogesterone Acetate|Medroxyprogesterone Acetate |Estradiol	Drugs
Anastrozole	Drugs
Acetaminophen |Dextropropoxyphene	Drugs
Amiloride |Furosemide	Drugs
Topiramate	Drugs
Formoterol	Drugs
Potassium Chloride |Sodium Bicarbonate |Sodium Chloride |Polyethylene Glycol	Drugs
Aceclofenac	Drugs
Aceclofenac	Drugs
Mycophenolate Mofetil|Mycophenolic Acid	Drugs
Meloxicam	Drugs
Diltiazem |Hydrochlorothiazide	Drugs
Tamsulosin	Drugs
Acamprosate	Drugs
Chlorhexidine |Benzalkonium	Drugs
Lamivudine	Drugs
Ropinirole	Drugs
Moxonidine	Drugs
Ritonavir	Drugs
Olanzapine	Drugs
Pantoprazole	Drugs
Valsartan	Drugs
Magnesium	Drugs
Letrozole	Drugs
Atenolol |Bendroflumethiazide|Chlorthalidone |Atenolol	Drugs
Atorvastatin	Drugs
Latanoprost	Drugs
Fexofenadine	Drugs
Interferon Beta-1A	Drugs
Zolmitriptan	Drugs
Brimonidine	Drugs
Brimonidine	Drugs
Losartan |Hydrochlorothiazide	Drugs
Naratriptan	Drugs
Reboxetine	Drugs
Glimepiride	Drugs
Mirtazapine	Drugs
Quetiapine	Drugs
Irbesartan	Drugs
Lercanidipine	Drugs
Tizanidine	Drugs
Balsalazide	Drugs
Balsalazide	Drugs
Amisulpride	Drugs
Candesartan	Drugs
Mizolastine	Drugs
Montelukast	Drugs
Tolterodine	Drugs
Modafinil	Drugs
Pramipexole	Drugs
Salmeterol |Fluticasone Propionate	Drugs
Nebivolol	Drugs
Efavirenz	Drugs
Abacavir	Drugs
Telmisartan	Drugs
Calcium Carbonate	Drugs
Etonogestrel	Drugs
Leflunomide	Drugs
Loperamide |Simethicone	Drugs
Nevirapine	Drugs
Acetylsalicylic Acid |Dipyridamole	Drugs
Rizatriptan	Drugs
Clopidogrel	Drugs
Zafirlukast	Drugs
Raloxifene	Drugs
Rabeprazole	Drugs
Repaglinide	Drugs
Orlistat	Drugs
Propiverine	Drugs
Sildenafil	Drugs
Timolol |Dorzolamide|Timolol |Latanoprost	Drugs
Entacapone	Drugs
Oxycodone	Drugs
Exemestane	Drugs
Eprosartan	Drugs
Trospium	Drugs
Pioglitazone	Drugs
Levetiracetam	Drugs
Almotriptan	Drugs
Hydrochlorothiazide |Irbesartan	Drugs
Valproic Acid	Drugs
Desloratadine	Drugs
Zoledronic Acid	Drugs
Sibutramine	Drugs
Formoterol |Budesonide	Drugs
Risedronate	Drugs
Brinzolamide	Drugs
Celecoxib	Drugs
Celecoxib	Drugs
Esomeprazole	Drugs
Rosiglitazone	Drugs
Darbepoetin Alfa	Drugs
Tenofovir	Drugs
Ethinyl Estradiol |Drospirenone	Drugs
Bimatoprost	Drugs
Betamethasone |Calcipotriol	Drugs
Etoricoxib	Drugs
Escitalopram	Drugs
Ibandronate	Drugs
Perindopril |Indapamide	Drugs
Estradiol	Drugs
Tiotropium	Drugs
Levocetirizine	Drugs
Imatinib	Drugs
Travoprost	Drugs
Telmisartan |Hydrochlorothiazide	Drugs
Tadalafil	Drugs
Ranitidine	Drugs
Glucosamine	Drugs
Adalimumab	Drugs
Metformin |Rosiglitazone	Drugs
Entacapone |Levodopa |Carbidopa	Drugs
Emtricitabine	Drugs
Tramadol |Acetaminophen	Drugs
Dutasteride	Drugs
Vardenafil	Drugs
Rosuvastatin	Drugs
Frovatriptan	Drugs
Ezetimibe	Drugs
Olmesartan	Drugs
Aripiprazole	Drugs
Pregabalin	Drugs
Solifenacin	Drugs
Duloxetine	Drugs
Strontium Ranelate	Drugs
Valsartan |Hydrochlorothiazide	Drugs
Eplerenone	Drugs
Intestinal infection	Diseases
Bacterial enteritis	Diseases
Intestinal e.coli	Diseases
Intestinal infection due to C. difficile	Diseases
Viral Enteritis	Diseases
Intestinal infection due to protozoa	Diseases
Tuberculosis	Diseases
Septicemia	Diseases
Gram negative septicemia	Diseases
Gram positive septicemia	Diseases
Bacterial infection NOS	Diseases
Staphylococcus infections	Diseases
Streptococcus infection	Diseases
Rheumatic fever / chorea	Diseases
E. coli	Diseases
Herpes zoster	Diseases
Herpes simplex	Diseases
Viral hepatitis	Diseases
Viral hepatitis A	Diseases
Viral hepatitis B	Diseases
Viral hepatitis C	Diseases
Chronic hepatitis	Diseases
Hepatitis NOS	Diseases
HIV infection, symptomatic	Diseases
Viral warts & HPV	Diseases
Viral infection	Diseases
Varicella infection	Diseases
Infectious mononucleosis	Diseases
Postoperative infection	Diseases
Infection/inflammation of internal prosthetic device; implant; and graft	Diseases
Sexually transmitted infections (not HIV or hepatitis)	Diseases
Gonococcal infections	Diseases
Dermatophytosis	Diseases
Dermatophytosis of nail	Diseases
Althete's foot	Diseases
Dermatophytosis of the body	Diseases
Dermatomycoses	Diseases
Candidiasis	Diseases
Candidiasis of skin and nails	Diseases
Mycoses	Diseases
Protozoan infection	Diseases
Infestation (lice, mites)	Diseases
Pediculosis and phthirus infestation	Diseases
Arthropod-borne diseases	Diseases
Helminthiases	Diseases
Intestinal helminthiases	Diseases
Other infectious and parasitic diseases	Diseases
Cancer of mouth	Diseases
Cancer of tongue	Diseases
Cancer of major salivary glands	Diseases
Cancer of oropharynx	Diseases
Cancer of larynx	Diseases
Cancer of esophagus	Diseases
Cancer of stomach	Diseases
Colon cancer	Diseases
Malignant neoplasm of rectum, rectosigmoid junction, and anus	Diseases
Neoplasm of unspecified nature of digestive system	Diseases
Malignant neoplasm of other and ill-defined sites within the digestive organs and peritoneum	Diseases
Cancer within the respiratory system	Diseases
Cancer of bronchus; lung	Diseases
Bone cancer	Diseases
Cancer of connective tissue	Diseases
Melanomas of skin	Diseases
Other non-epithelial cancer of skin	Diseases
Carcinoma in situ of skin	Diseases
Neoplasm of uncertain behavior of skin	Diseases
Breast cancer [female]	Diseases
Malignant neoplasm of female breast	Diseases
Neoplasm of uncertain behavior of breast	Diseases
Acquired absence of breast	Diseases
Cervical cancer	Diseases
Cervical intraepithelial neoplasia [CIN] [Cervical dysplasia]	Diseases
Malignant neoplasm of uterus	Diseases
Cancer of other female genital organs	Diseases
Malignant neoplasm of ovary	Diseases
Cancer of other female genital organs (excluding uterus and ovary)	Diseases
Cancer of prostate	Diseases
Cancer of other male genital organs	Diseases
Malignant neoplasm of testis	Diseases
Neoplasm of uncertain behavior of male genital organs	Diseases
Cancer of urinary organs (incl. kidney and bladder)	Diseases
Malignant neoplasm of kidney, except pelvis	Diseases
Cancer of bladder	Diseases
Malignant neoplasm of bladder	Diseases
Cancer of eye	Diseases
Manlignant and unknown neoplasms of brain and nervous system	Diseases
Cancer of brain	Diseases
Thyroid cancer	Diseases
Cancer, suspected or other	Diseases
Malignant neoplasm, other	Diseases
Malignant neoplasm of head, face, and neck	Diseases
Chemotherapy	Diseases
Secondary malignant neoplasm	Diseases
Secondary malignancy of lymph nodes	Diseases
Secondary malignancy of respiratory organs	Diseases
Secondary malignant neoplasm of digestive systems	Diseases
Secondary malignant neoplasm of liver	Diseases
Secondary malignancy of bone	Diseases
Neoplasm of uncertain behavior	Diseases
Neurofibromatosis	Diseases
Myeloproliferative disease	Diseases
Polycythemia vera	Diseases
Hodgkin's disease	Diseases
Cancer of other lymphoid, histiocytic tissue	Diseases
Non-Hodgkins lymphoma	Diseases
Nodular lymphoma	Diseases
Large cell lymphoma	Diseases
Leukemia	Diseases
Lymphoid leukemia, chronic	Diseases
Myeloid leukemia, acute	Diseases
Myeloid leukemia, chronic	Diseases
Multiple myeloma	Diseases
Benign neoplasm of colon	Diseases
Benign neoplasm of lip, oral cavity, and pharynx	Diseases
Benign neoplasm of other parts of digestive system	Diseases
Benign neoplasm of respiratory and intrathoracic organs	Diseases
Benign neoplasm of bone and articular cartilage	Diseases
Lipoma	Diseases
Lipoma of skin and subcutaneous tissue	Diseases
Other benign neoplasm of connective and other soft tissue	Diseases
Benign neoplasm of skin	Diseases
Vascular hamartomas and non-neoplastic nevi	Diseases
Nevus, non-neoplastic	Diseases
Uterine leiomyoma	Diseases
Other benign neoplasm of uterus	Diseases
Benign neoplasm of ovary	Diseases
Benign neoplasm of other female genital organs	Diseases
Benign neoplasm of male genital organs	Diseases
Benign neoplasm of kidney and other urinary organs	Diseases
Benign neoplasm of eye, uveal	Diseases
Benign neoplasm of brain, cranial nerves, meninges	Diseases
Benign neoplasm of thyroid glands	Diseases
Benign neoplasm of parathyroid gland	Diseases
Benign neoplasm of pituitary gland and craniopharyngeal duct (pouch)	Diseases
Hemangioma and lymphangioma, any site	Diseases
Benign neoplasm of unspecified sites	Diseases
Simple and unspecified goiter	Diseases
Nontoxic uninodular goiter	Diseases
Nontoxic multinodular goiter	Diseases
Thyrotoxicosis with or without goiter	Diseases
Graves' disease	Diseases
Secondary hypothyroidism	Diseases
Acquired hypothyroidism	Diseases
Hypothyroidism NOS	Diseases
Thyroiditis	Diseases
Chronic lymphocytic thyroiditis	Diseases
Other disorders of thyroid	Diseases
Abnormal results of function study of thyroid	Diseases
Type 1 diabetes	Diseases
Type 1 diabetes with ketoacidosis	Diseases
Type 1 diabetes with ophthalmic manifestations	Diseases
Type 2 diabetes	Diseases
Type 2 diabetes with ophthalmic manifestations	Diseases
Type 2 diabetes with neurological manifestations	Diseases
Impaired fasting glucose	Diseases
Other abnormal glucose	Diseases
Glycosuria or Acetonuria	Diseases
Diabetic retinopathy	Diseases
Hypoglycemia	Diseases
Hyperparathyroidism	Diseases
Hypoparathyroidism	Diseases
Pituitary hyperfunction	Diseases
Pituitary hypofunction	Diseases
Cushing's syndrome	Diseases
Glucocorticoid deficiency	Diseases
Ovarian dysfunction	Diseases
Polycystic ovaries	Diseases
Testicular hypofunction	Diseases
Other endocrine disorders	Diseases
Anorexia	Diseases
Vitamin B-complex deficiencies	Diseases
Vitamin D deficiency	Diseases
Mineral deficiency NEC	Diseases
Proteinuria	Diseases
Paraproteinemia	Diseases
Intestinal disaccharidase deficiencies and disaccharide malabsorption	Diseases
Other disorders of carbohydrate transport and metabolism	Diseases
Hyperlipidemia	Diseases
Hypercholesterolemia	Diseases
Hyperglyceridemia	Diseases
Mixed hyperlipidemia	Diseases
Unspecified disorder of lipoid metabolism	Diseases
Gout	Diseases
Gouty arthropathy	Diseases
Chondrocalcinosis	Diseases
Disorders of mineral metabolism	Diseases
Disorders of iron metabolism	Diseases
Disorders of calcium/phosphorus metabolism	Diseases
Hyposmolality and/or hyponatremia	Diseases
Hyperpotassemia	Diseases
Hypopotassemia	Diseases
Acidosis	Diseases
Hypovolemia	Diseases
Polydipsia	Diseases
Other disorders of metabolism	Diseases
Disorders of bilirubin excretion	Diseases
Other disorders of lipoid metabolism	Diseases
Obesity	Diseases
Abnormal weight gain	Diseases
Other immunological findings	Diseases
Iron deficiency anemias, unspecified or not due to blood loss	Diseases
Iron deficiency anemia secondary to blood loss (chronic)	Diseases
Pernicious anemia	Diseases
Other vitamin B12 deficiency anemia	Diseases
Folate-deficiency anemia	Diseases
Deficiency anemias	Diseases
Sickle cell anemia	Diseases
Other hemoglobinopathies	Diseases
Other hereditary hemolytic anemias	Diseases
Aplastic anemia	Diseases
Other anemias	Diseases
Acute posthemorrhagic anemia	Diseases
Anemia of chronic disease	Diseases
Anemia in neoplastic disease	Diseases
Von willebrand's disease	Diseases
Congenital deficiency of other clotting factors (including factor VII)	Diseases
Defibrination syndrome	Diseases
Other and unspecified coagulation defects	Diseases
Purpura and other hemorrhagic conditions	Diseases
Spontaneous ecchymoses	Diseases
Allergic purpura	Diseases
Thrombocytopenia	Diseases
Primary thrombocytopenia	Diseases
Diseases of white blood cells	Diseases
Neutropenia	Diseases
Other diseases of blood and blood-forming organs	Diseases
Personal history of diseases of blood and blood-forming organs	Diseases
Lymphadenitis	Diseases
Diseases of spleen	Diseases
Polycythemia, secondary	Diseases
Delirium dementia and amnestic and other cognitive disorders	Diseases
Delirium due to conditions classified elsewhere	Diseases
Other persistent mental disorders due to conditions classified elsewhere	Diseases
Transient mental disorders due to conditions classified elsewhere	Diseases
Specific nonpsychotic mental disorders due to brain damage	Diseases
Alteration of consciousness	Diseases
Neurological disorders	Diseases
Aphasia/speech disturbance	Diseases
Memory loss	Diseases
Altered mental status	Diseases
Hallucinations	Diseases
Symptoms involving head and neck	Diseases
Swelling, mass, or lump in head and neck [Space-occupying lesion, intracranial NOS]	Diseases
Schizophrenia	Diseases
Paranoid disorders	Diseases
Psychosis	Diseases
Mood disorders	Diseases
Bipolar	Diseases
Major depressive disorder	Diseases
Suicide or self-inflicted injury	Diseases
Anxiety disorders	Diseases
Anxiety disorder	Diseases
Generalized anxiety disorder	Diseases
Agorophobia, social phobia, and panic disorder	Diseases
Phobia	Diseases
Obsessive-compulsive disorders	Diseases
Dysthymic disorder	Diseases
Acute reaction to stress	Diseases
Posttraumatic stress disorder	Diseases
Personality disorders	Diseases
Schizoid personality disorder	Diseases
Antisocial/borderline personality disorder	Diseases
Sexual and gender identity disorders	Diseases
Decreased libido	Diseases
Psychogenic disorder	Diseases
Somatoform disorder	Diseases
Adjustment reaction	Diseases
Eating disorder	Diseases
Anorexia nervosa	Diseases
Other mental disorder	Diseases
Tension headache	Diseases
Tics and stuttering	Diseases
Develomental delays and disorders	Diseases
Substance addiction and disorders	Diseases
Alcohol-related disorders	Diseases
Alcoholism	Diseases
Alcoholic liver damage	Diseases
Tobacco use disorder	Diseases
Meningitis	Diseases
Encephalitis	Diseases
Other CNS infection and poliomyelitis	Diseases
Sleep disorders	Diseases
Sleep apnea	Diseases
Organic or persistent insomnia	Diseases
Circadian rhythm sleep disorder	Diseases
Hydrocephalus	Diseases
Cerebral degeneration, unspecified	Diseases
Parkinson's disease	Diseases
Extrapyramidal disease and abnormal movement disorders	Diseases
Essential tremor	Diseases
Torsion dystonia	Diseases
Degenerative disease of the spinal cord	Diseases
Spinocerebellar disease	Diseases
Multiple sclerosis	Diseases
Disorders of the autonomic nervous system	Diseases
Acute pain	Diseases
Chronic pain	Diseases
Other headache syndromes	Diseases
Migraine	Diseases
Migrain with aura	Diseases
Other demyelinating diseases of central nervous system	Diseases
Hemiplegia	Diseases
Infantile cerebral palsy	Diseases
Other paralytic syndromes	Diseases
Epilepsy, recurrent seizures, convulsions	Diseases
Epilepsy	Diseases
Generalized convulsive epilepsy	Diseases
Partial epilepsy	Diseases
Convulsions	Diseases
Abnormal findings on study of brain and/or nervous system	Diseases
Nonspecific abnormal findings on radiological and other examination of skull and head	Diseases
Nonspecific abnormal results of function study of brain and central nervous system	Diseases
Cerebral edema and compression of brain	Diseases
Cerebral cysts	Diseases
Coma	Diseases
Other conditions of brain, NOS	Diseases
Other and unspecified disorders of the nervous system	Diseases
Abnormal involuntary movements	Diseases
Abnormality of gait	Diseases
Lack of coordination	Diseases
Abnormal reflex	Diseases
Disturbances of sensation of smell and taste	Diseases
Other peripheral nerve disorders	Diseases
Disorders of other cranial nerves	Diseases
Trigeminal nerve disorders [CN5]	Diseases
Facial nerve disorders [CN7]	Diseases
Nerve root and plexus disorders	Diseases
Nerve plexus lesions	Diseases
Nerve root lesions	Diseases
Hereditary and idiopathic peripheral neuropathy	Diseases
Inflammatory and toxic neuropathy	Diseases
Myasthenia gravis	Diseases
Muscular dystrophies	Diseases
Myopathy	Diseases
Progressive myopia	Diseases
Retinal detachments and defects	Diseases
Retinal detachment with retinal defect	Diseases
Retinoschisis and retinal cysts	Diseases
Other retinal disorders	Diseases
Macular degeneration (senile) of retina NOS	Diseases
Separation of retinal layers	Diseases
Retinal vascular changes and abnomalities	Diseases
Peripheral retinal degenerations	Diseases
Hereditary retinal dystrophies	Diseases
Retinal hemorrhage/ischemia	Diseases
Chorioretinal inflammations, scars, and other disorders of choroid	Diseases
Chorioretinal scars	Diseases
Corneal opacity and other disorders of cornea	Diseases
Corneal opacity	Diseases
Corneal degenerations	Diseases
Keratoconus	Diseases
Corneal dystrophy	Diseases
Glaucoma	Diseases
Primary open angle glaucoma	Diseases
Primary angle-closure glaucoma	Diseases
Cataract	Diseases
Senile cataract	Diseases
Myopia	Diseases
Astigmatism	Diseases
Hypermetropia	Diseases
Blindness and low vision	Diseases
Visual disturbances	Diseases
Amblyopia	Diseases
Diplopia and disorders of binocular vision	Diseases
Visual field defects	Diseases
Subjective visual disturbances	Diseases
Infection of the eye	Diseases
Eye infection, viral	Diseases
Conjunctivitis, infectious	Diseases
Keratitis	Diseases
Corneal ulcer	Diseases
Keratoconjunctivitis	Diseases
Inflammation of the eye	Diseases
Uveitis, noninfectious or NOS	Diseases
Conjunctivitis, noninfectious	Diseases
Inflammation of eyelids	Diseases
Noninfectious dermatoses of eyelid	Diseases
Disorders of conjunctiva	Diseases
Other disorders of eyelids	Diseases
Ectropion or entropion	Diseases
Ptosis of eyelid	Diseases
Disorders of lacrimal system	Diseases
Epiphora	Diseases
Disorders of the orbit	Diseases
Disorders of optic nerve and visual pathways	Diseases
Optic atrophy	Diseases
Optic neuritis/neuropathy	Diseases
Strabismus and other disorders of binocular eye movements	Diseases
Strabismus (not specified as paralytic)	Diseases
Nystagmus and other irregular eye movements	Diseases
Paralytic strabismus	Diseases
Other disorders of eye	Diseases
Scleritis and episcleritis	Diseases
Disorders of vitreous body	Diseases
Aphakia and other disorders of lens	Diseases
Anomalies of pupillary function	Diseases
Disorders of iris and ciliary body	Diseases
Pain, swelling or discharge of eye	Diseases
Disorders of external ear	Diseases
Otitis externa	Diseases
Impacted cerumen	Diseases
Otitis media	Diseases
Suppurative and unspecified otitis media	Diseases
Eustachian tube disorders	Diseases
Mastoiditis & related conditions	Diseases
Otorrhea	Diseases
Otalgia	Diseases
Otosclerosis	Diseases
Other disorders of tympanic membrane	Diseases
Perforation of tympanic membrane	Diseases
Other disorders of middle ear and mastoid	Diseases
Cholesteatoma	Diseases
Tympanosclerosis and middle ear disease related to otitis media	Diseases
Vertiginous syndromes and other disorders of vestibular system	Diseases
Meniere's disease	Diseases
Peripheral or central vertigo	Diseases
Labyrinthitis	Diseases
Dizziness and giddiness (Light-headedness and vertigo)	Diseases
Other disorders of ear	Diseases
Hearing loss	Diseases
Sensorineural hearing loss	Diseases
Conductive hearing loss	Diseases
Degenerative and vascular disorders of ear	Diseases
Tinnitus	Diseases
Rheumatic disease of the heart valves	Diseases
Mitral valve disease	Diseases
Aortic valve disease	Diseases
Disease of tricuspid valve	Diseases
Nonrheumatic mitral valve disorders	Diseases
Nonrheumatic aortic valve disorders	Diseases
Heart valve replaced	Diseases
Abnormal heart sounds	Diseases
Essential hypertension	Diseases
Hypertensive heart disease	Diseases
Hypertensive chronic kidney disease	Diseases
Other hypertensive complications	Diseases
Elevated blood pressure reading without diagnosis of hypertension	Diseases
Unstable angina (intermediate coronary syndrome)	Diseases
Myocardial infarction	Diseases
Angina pectoris	Diseases
Coronary atherosclerosis	Diseases
Aneurysm and dissection of heart	Diseases
Other chronic ischemic heart disease, unspecified	Diseases
Other acute and subacute forms of ischemic heart disease	Diseases
Other forms of chronic heart disease	Diseases
Pulmonary heart disease	Diseases
Pulmonary embolism and infarction, acute	Diseases
Primary pulmonary hypertension	Diseases
Cardiomegaly	Diseases
Nonspecific chest pain	Diseases
Precordial pain	Diseases
Myocarditis	Diseases
Pericarditis	Diseases
Acute pericarditis	Diseases
Endocarditis	Diseases
Primary/intrinsic cardiomyopathies	Diseases
Other hypertrophic cardiomyopathy	Diseases
Cardiac conduction disorders	Diseases
First degree AV block	Diseases
Second degree AV block	Diseases
Atrioventricular block, complete	Diseases
Bundle branch block	Diseases
Right bundle branch block	Diseases
Left bundle branch block	Diseases
Anomalous atrioventricular excitation	Diseases
Cardiac pacemaker in situ	Diseases
Paroxysmal tachycardia, unspecified	Diseases
Paroxysmal supraventricular tachycardia	Diseases
Paroxysmal ventricular tachycardia	Diseases
Atrial fibrillation and flutter	Diseases
Other specified cardiac dysrhythmias	Diseases
Ventricular fibrillation and flutter	Diseases
Cardiac arrest	Diseases
Arrhythmia (cardiac) NOS	Diseases
Premature beats	Diseases
Tachycardia NOS	Diseases
Sinoatrial node dysfunction (Bradycardia)	Diseases
Palpitations	Diseases
Congestive heart failure (CHF) NOS	Diseases
Heart failure NOS	Diseases
Abnormal function study of cardiovascular system	Diseases
Symptoms involving cardiovascular system	Diseases
Subarachnoid hemorrhage	Diseases
Intracerebral hemorrhage	Diseases
Subdural hemorrhage	Diseases
Cerebrovascular disease	Diseases
Occlusion and stenosis of precerebral arteries	Diseases
Occlusion of cerebral arteries	Diseases
Cerebral artery occlusion, with cerebral infarction	Diseases
Cerebral ischemia	Diseases
Transient cerebral ischemia	Diseases
Cerebral aneurysm	Diseases
Late effects of cerebrovascular disease	Diseases
Atherosclerosis	Diseases
Atherosclerosis of the extremities	Diseases
Atherosclerosis of aorta	Diseases
Vascular insufficiency of intestine	Diseases
Acute vascular insufficiency of intestine	Diseases
Aortic aneurysm	Diseases
Abdominal aortic aneurysm	Diseases
Aneurysm of other specified artery	Diseases
Raynaud's syndrome	Diseases
Peripheral angiopathy in diseases classified elsewhere	Diseases
Other specified peripheral vascular diseases	Diseases
Peripheral vascular disease, unspecified	Diseases
Arterial embolism and thrombosis	Diseases
Arterial embolism and thrombosis of lower extremity artery	Diseases
Wegener's granulomatosis	Diseases
Giant cell arteritis	Diseases
Arteritis NOS	Diseases
Other disorders of arteries and arterioles	Diseases
Stricture of artery	Diseases
Disease of capillaries	Diseases
Noninfectious disorders of lymphatic channels	Diseases
Phlebitis and thrombophlebitis	Diseases
Phlebitis and thrombophlebitis of lower extremities	Diseases
Other venous embolism and thrombosis	Diseases
Varicose veins	Diseases
Varicose veins of lower extremity	Diseases
Varicose veins of lower extremity, symptomtic	Diseases
Hemorrhoids	Diseases
Chronic venous insufficiency [CVI]	Diseases
Hypotension	Diseases
Orthostatic hypotension	Diseases
Hypotension NOS	Diseases
Hemorrhage NOS	Diseases
Circulatory disease NEC	Diseases
Acute sinusitis	Diseases
Acute upper respiratory infections of multiple or unspecified sites	Diseases
Acute pharyngitis	Diseases
Acute laryngitis and tracheitis	Diseases
Septal Deviations/Turbinate Hypertrophy	Diseases
Nasal polyps	Diseases
Chronic pharyngitis and nasopharyngitis	Diseases
Diseases of the larynx and vocal cords	Diseases
Chronic laryngitis	Diseases
Paralysis/spasm of vocal cords or larynx	Diseases
Voice disturbance	Diseases
Acute and chronic tonsillitis	Diseases
Acute tonsillitis	Diseases
Chronic tonsillitis and adenoiditis	Diseases
Chronic sinusitis	Diseases
Allergic rhinitis	Diseases
Epistaxis or throat hemorrhage	Diseases
Throat pain	Diseases
Other upper respiratory disease	Diseases
Pneumonia	Diseases
Bacterial pneumonia	Diseases
Pneumococcal pneumonia	Diseases
Viral pneumonia	Diseases
Bronchopneumonia and lung abscess	Diseases
Influenza	Diseases
Acute bronchitis and bronchiolitis	Diseases
Asthma	Diseases
Asthma with exacerbation	Diseases
Chronic airway obstruction	Diseases
Emphysema	Diseases
Chronic bronchitis	Diseases
Obstructive chronic bronchitis	Diseases
Bronchiectasis	Diseases
Bronchitis	Diseases
Cystic fibrosis	Diseases
Pneumoconiosis	Diseases
Postinflammatory pulmonary fibrosis	Diseases
Pulmonary congestion and hypostasis	Diseases
Other alveolar and parietoalveolar pneumonopathy	Diseases
Empyema and pneumothorax	Diseases
Pleurisy; pleural effusion	Diseases
Pulmonary collapse; interstitial and compensatory emphysema	Diseases
Respiratory failure	Diseases
Respiratory insufficiency	Diseases
Dependence on respirator [Ventilator] or supplemental oxygen	Diseases
Other diseases of lung	Diseases
Other symptoms of respiratory system	Diseases
Wheezing	Diseases
Painful respiration	Diseases
Shortness of breath	Diseases
Cough	Diseases
Other dyspnea	Diseases
Hyperventilation	Diseases
Disorders of diaphragm	Diseases
Abnormal findings examination of lungs	Diseases
Abnormal results of function study of pulmonary system	Diseases
Hemoptysis	Diseases
Respiratory complications	Diseases
Other diseases of respiratory system, NEC	Diseases
Symptoms involving respiratory system and other chest symptoms	Diseases
Disturbances in tooth eruption	Diseases
Dental caries	Diseases
Diseases of pulp and periapical tissues	Diseases
Periapical abscess	Diseases
Gingival and periodontal diseases	Diseases
Gingivitis	Diseases
Acute periodontitis	Diseases
Chronic periodontitis	Diseases
Anomalies of tooth position/malocclusion	Diseases
Other diseases of the teeth and supporting structures	Diseases
Cysts of the jaws	Diseases
Temporomandibular joint disorder, unspecified	Diseases
Inflammatory conditions of jaw	Diseases
Jaw disease NOS	Diseases
Diseases of the salivary glands	Diseases
Hypertrophy of salivary gland	Diseases
Sialoadenitis	Diseases
Other specified diseases of the salivary glands	Diseases
Diseases of the oral soft tissues, excluding lesions specific for gingiva and tongue	Diseases
Stomatitis and mucositis (ulcerative)	Diseases
Oral aphthae	Diseases
Cellulitis and abscess of oral soft tissues	Diseases
Cysts of oral soft tissues	Diseases
Cyst of the salivary gland	Diseases
Diseases of lips	Diseases
Leukoplakia of oral mucosa	Diseases
Sialolithiasis	Diseases
Diseases and other conditions of the tongue	Diseases
Glossitis	Diseases
Glossodynia	Diseases
Diseases of esophagus	Diseases
Esophagitis, GERD and related diseases	Diseases
GERD	Diseases
Ulcer of esophagus	Diseases
Reflux esophagitis	Diseases
Esophageal bleeding (varices/hemorrhage)	Diseases
Stricture and stenosis of esophagus	Diseases
Disorders of esophageal motility	Diseases
Gastroesophageal laceration-hemorrhage syndrome	Diseases
Heartburn	Diseases
Peptic ulcer (excl. esophageal)	Diseases
Hemorrhage from gastrointestinal ulcer	Diseases
Gastric ulcer	Diseases
Duodenal ulcer	Diseases
Peptic ulcer, site unspecified	Diseases
Dysphagia	Diseases
Gastritis and duodenitis	Diseases
Acute gastritis	Diseases
Atrophic gastritis	Diseases
Duodenitis	Diseases
Other specified gastritis	Diseases
Other disorders of stomach and duodenum	Diseases
Appendiceal conditions	Diseases
Appendicitis	Diseases
Acute appendicitis	Diseases
Abdominal hernia	Diseases
Inguinal hernia	Diseases
Diaphragmatic hernia	Diseases
Femoral hernia	Diseases
Umbilical hernia	Diseases
Ventral hernia	Diseases
Regional enteritis	Diseases
Ulcerative colitis	Diseases
Ulcerative colitis (chronic)	Diseases
Ulceration of the lower GI tract	Diseases
Ulceration of intestine	Diseases
Intestinal malabsorption (non-celiac)	Diseases
Celiac disease	Diseases
Noninfectious gastroenteritis	Diseases
Ileostomy status	Diseases
Paralytic ileus	Diseases
Impaction of intestine	Diseases
Peritoneal or intestinal adhesions	Diseases
Other intestinal obstruction	Diseases
Symptoms involving digestive system	Diseases
Diarrhea	Diseases
Flatulence	Diseases
Diverticulosis	Diseases
Constipation	Diseases
Functional digestive disorders	Diseases
Irritable Bowel Syndrome	Diseases
Abnormal findings on exam of gastrointestinal tract/ abdominal area	Diseases
Personal history of diseases of digestive system	Diseases
Anal and rectal conditions	Diseases
Anal and rectal polyp	Diseases
Peritonitis and retroperitoneal infections	Diseases
Other disorders of peritoneum	Diseases
Peritoneal adhesions (postoperative) (postinfection)	Diseases
Other disorders of intestine	Diseases
Gastrointestinal complications	Diseases
Other chronic nonalcoholic liver disease	Diseases
Cirrhosis of liver without mention of alcohol	Diseases
Primary biliary cirrhosis	Diseases
Liver abscess and sequelae of chronic liver disease	Diseases
Portal hypertension	Diseases
Ascites (non malignant)	Diseases
Other disorders of liver	Diseases
Hepatomegaly	Diseases
Jaundice (not of newborn)	Diseases
Abnormal results of function study of liver	Diseases
Abnormal serum enzyme levels	Diseases
Cholelithiasis	Diseases
Cholelithiasis with acute cholecystitis	Diseases
Cholelithiasis with other cholecystitis	Diseases
Calculus of bile duct	Diseases
Cholecystitis without cholelithiasis	Diseases
Other biliary tract disease	Diseases
Cholangitis	Diseases
Obstruction of bile duct	Diseases
Cholesterolosis of gallbladder	Diseases
Other disorders of gallbladder	Diseases
Other disorders of biliary tract	Diseases
Nonspecific abnormal findings on radiological and other examination of biliary tract	Diseases
Diseases of pancreas	Diseases
Acute pancreatitis	Diseases
Chronic pancreatitis	Diseases
Cyst and pseudocyst of pancreas	Diseases
Hematemesis	Diseases
Blood in stool	Diseases
Hemorrhage of rectum and anus	Diseases
Hemorrhage of gastrointestinal tract	Diseases
Other symptoms involving abdomen and pelvis	Diseases
Splenomegaly	Diseases
Nonspecific abnormal findings in stool contents	Diseases
Non-proliferative glomerulonephritis	Diseases
Chronic glomerulonephritis, NOS	Diseases
Nephrotic syndrome without mention of glomerulonephritis	Diseases
Nephritis and nephropathy in diseases classified elsewhere	Diseases
Nephritis and nephropathy with pathological lesion	Diseases
Acute renal failure	Diseases
Renal failure NOS	Diseases
Chronic renal failure [CKD]	Diseases
Renal dialysis	Diseases
Other disorders of the kidney and ureters	Diseases
Small kidney	Diseases
Cyst of kidney, acquired	Diseases
Stricture/obstruction of ureter	Diseases
Kidney replaced by transpant	Diseases
Abnormal results of function study of kidney	Diseases
Pyelonephritis	Diseases
Urinary tract infection	Diseases
Cystitis	Diseases
Acute cystitis	Diseases
Chronic cystitis	Diseases
Chronic interstitial cystitis	Diseases
Urethritis and urethral syndrome	Diseases
Urethral syndrome	Diseases
Hematuria	Diseases
Urinary calculus	Diseases
Calculus of kidney	Diseases
Calculus of lower urinary tract	Diseases
Calculus of ureter	Diseases
Renal colic	Diseases
Hydronephrosis	Diseases
Other disorders of bladder	Diseases
Bladder neck obstruction	Diseases
Functional disorders of bladder	Diseases
Other disorders of urethra and urinary tract	Diseases
Urethral stricture (not specified as infectious)	Diseases
Abnormal findings on examination of urine	Diseases
Other nonspecific findings on examination of urine	Diseases
Other symptoms/disorders or the urinary system	Diseases
Urinary obstruction	Diseases
Retention of urine	Diseases
Dysuria	Diseases
Urinary incontinence	Diseases
Frequency of urination and polyuria	Diseases
Urethral discharge	Diseases
Other abnormality of urination	Diseases
Hyperplasia of prostate	Diseases
Prostatitis	Diseases
Acute prostatitis	Diseases
Chronic prostatitis	Diseases
Balanoposthitis	Diseases
Other inflammatory disorders of male genital organs	Diseases
Other disorders of prostate	Diseases
Other disorders of testis	Diseases
Hydrocele	Diseases
Spermatocele	Diseases
Disorders of penis	Diseases
Redundant prepuce and phimosis/BXO	Diseases
Erectile dysfunction [ED]	Diseases
Other disorders of male genital organs	Diseases
Infertility, male	Diseases
Abnormal spermatozoa	Diseases
Cystic mastopathy	Diseases
Fibroadenosis of breast	Diseases
Fibrosclerosis of breast	Diseases
Benign neoplasm of breast	Diseases
Other specified benign mammary dysplasias	Diseases
Abnormal mammogram	Diseases
Lump or mass in breast	Diseases
Galactorrhea	Diseases
[truncated: 392 more rows]

## Sheet: ST10
Supplementary Table 11 Outcomes.
Outcome	Baseline	Incident
Death (CV)	-	Cause of death with ICD10 codes starting with "I".
Myocardial Infarction	We excluded participants with diagnosed myocardial infarction, using algorithmically defined outcomes provided by UK Biobank (data field 42000), which is a combined outcome based on field code 1075, ICD9 codes 410, 410.0, 410.1, 410.2, 410.3, 410.4, 410.5, 410.6, 410.7, 410.8, 410.9, 411.0, 412.X, 429.79, ICD10 codes I21, I21.0, I21.1, I21.2, I21.3, I21.4, I21.9, I22, I22.0, I22.1, I22.8, I22.9, …	As baseline.
Stroke	We excluded participants with diagnosed stroke, using algorithmically defined outcomes provided by UK Biobank (data field 42006), which is a combined outcome based on field code 1081, 1086, 1491, 1583, ICD9 codes 430.X, 431.X, 434.X, 434.0, 434.1, 434.9, 436.X, ICD10 codes I60, I60.0, I60.1, I60.2, I60.3, I60.4, I60.5, I60.6, I60.7, I60.8, I60.9, I61, I61.0, I61.1, I61.2, I61.3, I61.4, I61.5, I61…	As baseline.
MACE	Composite outcome of myocardial infarction and stroke.	As baseline.
Type 2 Diabetes	In the UK Biobank, we classified participants as being likely to have prevalent diabetes if they reported at either the touchscreen or nurse interview to a) have diabetes of any type other than gestational diabetes only, b) take diabetes medication, or c) had evidence from hospital episode statistics (HES) or death records data of ICD10 codes E10-E14 with a date earlier than their UKB recruitment…	As baseline.
Angina Pectoris	We excluded participants with diagnosed angina pectoris, i.e., phecode 411.3, and other related phecodes 411.1, 411.2, 411.4, 411.41, 411.8, 411.9.	Phecode 411.3.
Coronary Atherosclerosis	We excluded participants with diagnosed coronary atherosclerosis, i.e., phecode 411.4, and other related phecodes 411.1, 411.2, 411.3, 411.41, 411.8, 411.9.	Phecode 411.4.
Essential Hypertension	We excluded participants with diagnosed hypertension, i.e., phecode 401.1, and other related phecodes 401.21, 401.22, 401.3, reported blood pressure medication (UKB field ID 6153, 6177), measured blood pressure, i.e., systolic blood pressure >= 140 or diastolic blood pressure >=90.	Phecode 401.1.
Chronic Renal Disease	We excluded participants with diagnosed chronic kidney disease, i.e. phecode 585.3 and other related phecodes 585.1, 583.2, 585.31, with (micro)albuminuria (>30 µg/mg urinary albumin/creatinine) and eGFR <60 ml/min/1.73m^2.	Phecode 585.3.
NAFLD	We excluded participants with diagnosed NAFLD, i.e. phecode 571.5 and other related phecodes 571.51, 571.6, 571.8, 571.81.	Phecode 571.5.
Hypercholesterolemia	We excluded participants with diagnosed hypercholesterolemia, i.e. phecode 272.11 and other related phecodes 272.1, 272.9, with reported lipid lowering medication (UKB field ID 6153, 6177, ATC codes starting with C10), measured total cholesterol > 200 mg/dl and LDL cholesterol > 160 mg/dl.	Phecode 272.11.
Gout	We excluded participants with diagnosed gout, i.e. phecode 274.1, and related phecodes 274.11, 274.2, 274.21.	Phecode 274.1.
Sleep Apnoea	We excluded participants with diagnosed sleep apnoea i.e., phecode 327.3 and related phecodes 327, 327.41.	Phecode 327.3.
Arthropathy	We excluded participants with diagnosed arthropathy, i.e., phecode 716.9 and related phecodes, 716, 716.2.	Phecode 716.9.
Cholelithiasis	We excluded participants with diagnosed cholelithiasis i.e., phecode 574.1, and related phecodes 574.11, 574.12, 574.2, 574.3.	Phecode 574.1.
Diaphragmatic Hernia	We excluded participants with diagnosed diaphragmatic hernia, i.e. phecode 550.2.	Phecode 550.2
GERD	We excluded participants with diagnosed GERD, i.e. phecodes 530.11, and related phecodes 530, 530.1, 530.12, 530.14, 530.2, 530.3, 530.5, 530.7, 530.9, and with PPI or H2 blocker medication (ATC codes starting with A02B).	Phecode 530.11.
Ischemic heart	We excluded participants with diagnosed ischemic heart disease, i.e. phecode 411.8, and related phecodes 411.1, 411.2, 411.3, 411.4, 411.41, 411.9.	Phecode 411.8.

[truncated: 1 more sheets: ST11]
