# Supplementary material for: Data-driven prioritization of high-risk individuals for weight loss interventions
Source: Nat Med. 2026 Apr 30;32(6):2117–27. doi: 10.1038/s41591-026-04353-2 (PMC13279260; doi:10.1038/s41591-026-04353-2)
Supplement: Supplementary file 4 — Source data. [file 41591_2026_4353_MOESM4_ESM.xlsx]

## Sheet: Fig1A
Outcome	Cumulative Incidence	BMI category	Cumulative incidence percent
Hypertension	0.08009	Overweight	8.009
Coronary Atherosclerosis	0.0421793	Overweight	4.21793
Angina Pectoris	0.0258206	Overweight	2.58206
Ischemic Heart Disease	0.0279939	Overweight	2.79939
Hypercholesterolemia	0.0331851	Overweight	3.31851
Gout	0.0167227	Overweight	1.67227
GERD	0.0516684	Overweight	5.16684
Diaphragmatic Hernia	0.0534903	Overweight	5.34903
Cholelithiasis	0.0193406	Overweight	1.93406
MASLD	0.0110508	Overweight	1.10508
Arthropathy	0.109212	Overweight	10.9212
Chronic Renal Disease	0.0205488	Overweight	2.05488
Sleep Apnoea	0.00872505	Overweight	0.872505
Type 2 Diabetes	0.0225541	Overweight	2.25541
Myocardial Infarction	0.0259533	Overweight	2.59533
Stroke	0.014575	Overweight	1.4575
MACE	0.0384013	Overweight	3.84013
Cardiovascular Mortality	0.0150054	Overweight	1.50054
Hypertension	0.119055	Obese	11.9055
Coronary Atherosclerosis	0.047699	Obese	4.7699
Angina Pectoris	0.0312358	Obese	3.12358
Ischemic Heart Disease	0.0359621	Obese	3.59621
Hypercholesterolemia	0.0472016	Obese	4.72016
Gout	0.025298	Obese	2.5298
GERD	0.0575549	Obese	5.75549
Diaphragmatic Hernia	0.0570388	Obese	5.70388
Cholelithiasis	0.0312153	Obese	3.12153
MASLD	0.022607	Obese	2.2607
Arthropathy	0.159726	Obese	15.9726
Chronic Renal Disease	0.0331717	Obese	3.31717
Sleep Apnoea	0.0265164	Obese	2.65164
Type 2 Diabetes	0.0530427	Obese	5.30427
Myocardial Infarction	0.0312787	Obese	3.12787
Stroke	0.016967	Obese	1.6967
MACE	0.0449576	Obese	4.49576
Cardiovascular Mortality	0.022295	Obese	2.2295

## Sheet: Fig1B
Category	N
Basic demographics	14
Health factors	15
Family history of diseases	14
Socioeconomic factors	23
Diet preferences	95
Diseases	1172
Drugs	704
Clinical biomarkers	28
Blood cell counts	29
Cardiovascular parameters	3
Pulmonary paremeters	6
Body composition parameters	12
Plasma metabolites	249
Polygenic scores	36

## Sheet: Fig2
Outcome	Feature Set	C-Index Mean	Lower CI	Upper CI
Hypertension	General health & behaviour	0.68034	0.668031	0.693048
Hypertension	Diseases & drug intake	0.644202	0.629584	0.657356
Hypertension	Clinical blood biomarkers	0.653042	0.639175	0.665713
Hypertension	Cardiopulmonary parameters	0.622857	0.608783	0.636064
Hypertension	Body composition	0.62211	0.608961	0.636003
Hypertension	Plasma metabolites	0.621784	0.608138	0.635178
Hypertension	Polygenic scores	0.555669	0.541174	0.570401
Coronary Atherosclerosis	General health & behaviour	0.723175	0.713341	0.733173
Coronary Atherosclerosis	Diseases & drug intake	0.647351	0.635306	0.658726
Coronary Atherosclerosis	Clinical blood biomarkers	0.692582	0.681596	0.70349
Coronary Atherosclerosis	Cardiopulmonary parameters	0.597225	0.585445	0.608863
Coronary Atherosclerosis	Body composition	0.648771	0.638223	0.660122
Coronary Atherosclerosis	Plasma metabolites	0.649755	0.638089	0.66054
Coronary Atherosclerosis	Polygenic scores	0.606664	0.594734	0.619139
Angina Pectoris	General health & behaviour	0.693785	0.679984	0.70747
Angina Pectoris	Diseases & drug intake	0.650388	0.63499	0.66512
Angina Pectoris	Clinical blood biomarkers	0.638595	0.623042	0.652474
Angina Pectoris	Cardiopulmonary parameters	0.581719	0.565794	0.596016
Angina Pectoris	Body composition	0.618032	0.60261	0.632609
Angina Pectoris	Plasma metabolites	0.610378	0.595203	0.624439
Angina Pectoris	Polygenic scores	0.589078	0.573973	0.60413
Ischemic Heart Disease	General health & behaviour	0.741207	0.729159	0.753627
Ischemic Heart Disease	Diseases & drug intake	0.676011	0.661946	0.689332
Ischemic Heart Disease	Clinical blood biomarkers	0.696676	0.683425	0.70944
Ischemic Heart Disease	Cardiopulmonary parameters	0.608315	0.594665	0.622422
Ischemic Heart Disease	Body composition	0.642582	0.629031	0.656984
Ischemic Heart Disease	Plasma metabolites	0.646705	0.633199	0.658849
Ischemic Heart Disease	Polygenic scores	0.58069	0.565982	0.594889
Hypercholesterolemia	General health & behaviour	0.698661	0.674645	0.722398
Hypercholesterolemia	Diseases & drug intake	0.655098	0.629604	0.682024
Hypercholesterolemia	Clinical blood biomarkers	0.717581	0.694098	0.741968
Hypercholesterolemia	Cardiopulmonary parameters	0.609842	0.582096	0.638845
Hypercholesterolemia	Body composition	0.655786	0.630582	0.682929
Hypercholesterolemia	Plasma metabolites	0.685272	0.656651	0.711804
Hypercholesterolemia	Polygenic scores	0.57201	0.542969	0.600577
Gout	General health & behaviour	0.719711	0.70491	0.734021
Gout	Diseases & drug intake	0.693293	0.6768	0.710577
Gout	Clinical blood biomarkers	0.849636	0.837018	0.861823
Gout	Cardiopulmonary parameters	0.567421	0.549663	0.583997
Gout	Body composition	0.684794	0.670725	0.699873
Gout	Plasma metabolites	0.726779	0.711948	0.740502
Gout	Polygenic scores	0.534691	0.517556	0.553755
GERD	General health & behaviour	0.593112	0.581148	0.604944
GERD	Diseases & drug intake	0.628238	0.616201	0.640223
GERD	Clinical blood biomarkers	0.557485	0.545371	0.56995
GERD	Cardiopulmonary parameters	0.552437	0.540864	0.564743
GERD	Body composition	0.559923	0.54774	0.571998
GERD	Plasma metabolites	0.543561	0.53133	0.556556
GERD	Polygenic scores	0.512787	0.500701	0.525083
Diaphragmatic Hernia	General health & behaviour	0.619802	0.608083	0.631646
Diaphragmatic Hernia	Diseases & drug intake	0.579011	0.56675	0.59216
Diaphragmatic Hernia	Clinical blood biomarkers	0.58277	0.571381	0.594742
Diaphragmatic Hernia	Cardiopulmonary parameters	0.556452	0.545055	0.568266
Diaphragmatic Hernia	Body composition	0.570593	0.55887	0.582298
Diaphragmatic Hernia	Plasma metabolites	0.565454	0.554456	0.577163
Diaphragmatic Hernia	Polygenic scores	0.521864	0.509624	0.533577
Cholelithiasis	General health & behaviour	0.639305	0.62395	0.655388
Cholelithiasis	Diseases & drug intake	0.596402	0.580146	0.612312
Cholelithiasis	Clinical blood biomarkers	0.645735	0.630114	0.661839
Cholelithiasis	Cardiopulmonary parameters	0.59095	0.576626	0.60619
Cholelithiasis	Body composition	0.624182	0.609144	0.63972
Cholelithiasis	Plasma metabolites	0.590542	0.574396	0.607396
Cholelithiasis	Polygenic scores	0.50565	0.488811	0.522383
MASLD	General health & behaviour	0.646201	0.626705	0.664915
MASLD	Diseases & drug intake	0.660246	0.64159	0.679129
MASLD	Clinical blood biomarkers	0.732773	0.714987	0.748961
MASLD	Cardiopulmonary parameters	0.577753	0.557686	0.596613
MASLD	Body composition	0.655407	0.636121	0.672928
MASLD	Plasma metabolites	0.65751	0.639775	0.67612
MASLD	Polygenic scores	0.562554	0.544204	0.580935
Arthropathy	General health & behaviour	0.651366	0.644603	0.65819
Arthropathy	Diseases & drug intake	0.649576	0.642684	0.656673
Arthropathy	Clinical blood biomarkers	0.60886	0.601605	0.615892
Arthropathy	Cardiopulmonary parameters	0.580735	0.573128	0.587995
Arthropathy	Body composition	0.582422	0.575313	0.589698
Arthropathy	Plasma metabolites	0.577425	0.569918	0.584326
Arthropathy	Polygenic scores	0.518631	0.511285	0.52624
Chronic Renal Disease	General health & behaviour	0.778469	0.766907	0.78915
Chronic Renal Disease	Diseases & drug intake	0.744988	0.731115	0.75883
Chronic Renal Disease	Clinical blood biomarkers	0.845336	0.834119	0.855944
Chronic Renal Disease	Cardiopulmonary parameters	0.659592	0.646232	0.673271
Chronic Renal Disease	Body composition	0.632814	0.617253	0.646664
Chronic Renal Disease	Plasma metabolites	0.786603	0.773778	0.798103
Chronic Renal Disease	Polygenic scores	0.545161	0.528856	0.559676
Sleep Apnoea	General health & behaviour	0.722194	0.704962	0.74051
Sleep Apnoea	Diseases & drug intake	0.662737	0.642263	0.6833
Sleep Apnoea	Clinical blood biomarkers	0.715241	0.697073	0.73228
Sleep Apnoea	Cardiopulmonary parameters	0.556756	0.535936	0.57763
Sleep Apnoea	Body composition	0.746013	0.728438	0.76332
Sleep Apnoea	Plasma metabolites	0.675356	0.656172	0.69333
Sleep Apnoea	Polygenic scores	0.552944	0.53418	0.573732
Type 2 Diabetes	General health & behaviour	0.712716	0.70006	0.724575
Type 2 Diabetes	Diseases & drug intake	0.670198	0.657685	0.683363
Type 2 Diabetes	Clinical blood biomarkers	0.840265	0.830786	0.850311
Type 2 Diabetes	Cardiopulmonary parameters	0.622912	0.609888	0.636334
Type 2 Diabetes	Body composition	0.708362	0.696125	0.718926
Type 2 Diabetes	Plasma metabolites	0.727128	0.714653	0.7387
Type 2 Diabetes	Polygenic scores	0.623341	0.61034	0.635679
Myocardial Infarction	General health & behaviour	0.731926	0.720283	0.744086
Myocardial Infarction	Diseases & drug intake	0.664766	0.64944	0.679421
Myocardial Infarction	Clinical blood biomarkers	0.704144	0.69092	0.717808
Myocardial Infarction	Cardiopulmonary parameters	0.593524	0.57851	0.60749
Myocardial Infarction	Body composition	0.649804	0.636661	0.663595
Myocardial Infarction	Plasma metabolites	0.658567	0.64383	0.672609
Myocardial Infarction	Polygenic scores	0.610595	0.597395	0.624587
Stroke	General health & behaviour	0.713543	0.697916	0.729845
Stroke	Diseases & drug intake	0.649846	0.631272	0.669644
Stroke	Clinical blood biomarkers	0.688996	0.67053	0.707813
Stroke	Cardiopulmonary parameters	0.599342	0.580679	0.619516
Stroke	Body composition	0.615442	0.595084	0.634514
Stroke	Plasma metabolites	0.633801	0.615318	0.652783
Stroke	Polygenic scores	0.564916	0.544053	0.582924
Cardiovascular Mortality	General health & behaviour	0.793781	0.779553	0.80645
Cardiovascular Mortality	Diseases & drug intake	0.73511	0.717014	0.753354
Cardiovascular Mortality	Clinical blood biomarkers	0.777399	0.760464	0.79215
Cardiovascular Mortality	Cardiopulmonary parameters	0.637094	0.617779	0.655903
Cardiovascular Mortality	Body composition	0.679581	0.662475	0.69678
Cardiovascular Mortality	Plasma metabolites	0.714499	0.696616	0.731299
Cardiovascular Mortality	Polygenic scores	0.577589	0.559753	0.596359
MACE	General health & behaviour	0.717893	0.707104	0.727983
MACE	Diseases & drug intake	0.648078	0.635068	0.659977
MACE	Clinical blood biomarkers	0.693047	0.681682	0.704336
MACE	Cardiopulmonary parameters	0.582547	0.570739	0.594243
MACE	Body composition	0.636185	0.624132	0.648777
MACE	Plasma metabolites	0.643776	0.630901	0.65625
MACE	Polygenic scores	0.580604	0.567675	0.592556

## Sheet: Fig3
Outcome	Feature Set	C-Index Mean	Lower CI	Upper CI
Hypertension	General health & behaviour	0.68034	0.668031	0.693048
Hypertension	+Diseases & drug intake	0.695085	0.682404	0.707274
Hypertension	+Clinical blood biomarkers	0.701064	0.688647	0.712782
Hypertension	+Cardiopulmonary parameters	0.719258	0.706909	0.730913
Hypertension	+Body composition	0.71862	0.706454	0.729606
Hypertension	+Plasma metabolites	0.718828	0.70696	0.729682
Hypertension	+Polygenic scores	0.724141	0.712368	0.73579
Coronary Atherosclerosis	General health & behaviour	0.723175	0.713341	0.733173
Coronary Atherosclerosis	+Diseases & drug intake	0.730928	0.721242	0.741152
Coronary Atherosclerosis	+Clinical blood biomarkers	0.736816	0.726787	0.74675
Coronary Atherosclerosis	+Cardiopulmonary parameters	0.735386	0.725224	0.745405
Coronary Atherosclerosis	+Body composition	0.73767	0.727727	0.74725
Coronary Atherosclerosis	+Plasma metabolites	0.734529	0.724415	0.744591
Coronary Atherosclerosis	+Polygenic scores	0.755511	0.746032	0.765196
Angina Pectoris	General health & behaviour	0.693785	0.679984	0.70747
Angina Pectoris	+Diseases & drug intake	0.705564	0.692189	0.718229
Angina Pectoris	+Clinical blood biomarkers	0.710474	0.697611	0.723097
Angina Pectoris	+Cardiopulmonary parameters	0.70725	0.694266	0.719374
Angina Pectoris	+Body composition	0.707688	0.694622	0.719869
Angina Pectoris	+Plasma metabolites	0.705706	0.693071	0.718137
Angina Pectoris	+Polygenic scores	0.720512	0.707404	0.732463
Ischemic Heart Disease	General health & behaviour	0.741207	0.729159	0.753627
Ischemic Heart Disease	+Diseases & drug intake	0.748423	0.736429	0.760199
Ischemic Heart Disease	+Clinical blood biomarkers	0.750457	0.739101	0.762415
Ischemic Heart Disease	+Cardiopulmonary parameters	0.75171	0.740221	0.763544
Ischemic Heart Disease	+Body composition	0.752967	0.741566	0.764781
Ischemic Heart Disease	+Plasma metabolites	0.751357	0.739334	0.763339
Ischemic Heart Disease	+Polygenic scores	0.763001	0.751914	0.774253
Hypercholesterolemia	General health & behaviour	0.698661	0.674645	0.722398
Hypercholesterolemia	+Diseases & drug intake	0.721771	0.700246	0.743008
Hypercholesterolemia	+Clinical blood biomarkers	0.757538	0.738189	0.777456
Hypercholesterolemia	+Cardiopulmonary parameters	0.754978	0.735649	0.774857
Hypercholesterolemia	+Body composition	0.758304	0.739601	0.778251
Hypercholesterolemia	+Plasma metabolites	0.760732	0.741555	0.780447
Hypercholesterolemia	+Polygenic scores	0.766134	0.746405	0.785617
Gout	General health & behaviour	0.719711	0.70491	0.734021
Gout	+Diseases & drug intake	0.7563	0.742009	0.77066
Gout	+Clinical blood biomarkers	0.865276	0.853413	0.876989
Gout	+Cardiopulmonary parameters	0.864457	0.852346	0.876153
Gout	+Body composition	0.864999	0.853113	0.876649
Gout	+Plasma metabolites	0.86441	0.852343	0.876043
Gout	+Polygenic scores	0.864379	0.852358	0.875892
GERD	General health & behaviour	0.593112	0.581148	0.604944
GERD	+Diseases & drug intake	0.642857	0.631208	0.653842
GERD	+Clinical blood biomarkers	0.641022	0.628965	0.65235
GERD	+Cardiopulmonary parameters	0.638893	0.627147	0.650346
GERD	+Body composition	0.644736	0.632549	0.655738
GERD	+Plasma metabolites	0.640967	0.628853	0.652298
GERD	+Polygenic scores	0.642837	0.630497	0.654115
Diaphragmatic Hernia	General health & behaviour	0.619802	0.608083	0.631646
Diaphragmatic Hernia	+Diseases & drug intake	0.631122	0.619503	0.643131
Diaphragmatic Hernia	+Clinical blood biomarkers	0.630583	0.618975	0.642634
Diaphragmatic Hernia	+Cardiopulmonary parameters	0.630172	0.618463	0.642659
Diaphragmatic Hernia	+Body composition	0.633721	0.622196	0.645486
Diaphragmatic Hernia	+Plasma metabolites	0.633721	0.622196	0.645485
Diaphragmatic Hernia	+Polygenic scores	0.634229	0.622576	0.64645
Cholelithiasis	General health & behaviour	0.639305	0.62395	0.655388
Cholelithiasis	+Diseases & drug intake	0.647168	0.632101	0.6629
Cholelithiasis	+Clinical blood biomarkers	0.662761	0.648428	0.678263
Cholelithiasis	+Cardiopulmonary parameters	0.662004	0.647484	0.677495
Cholelithiasis	+Body composition	0.667836	0.653225	0.682091
Cholelithiasis	+Plasma metabolites	0.66925	0.654253	0.683839
Cholelithiasis	+Polygenic scores	0.663743	0.648546	0.678309
MASLD	General health & behaviour	0.646201	0.626705	0.664915
MASLD	+Diseases & drug intake	0.673447	0.654678	0.693023
MASLD	+Clinical blood biomarkers	0.747669	0.730343	0.76424
MASLD	+Cardiopulmonary parameters	0.747671	0.730349	0.764244
MASLD	+Body composition	0.752458	0.735381	0.767926
MASLD	+Plasma metabolites	0.749037	0.731631	0.764322
MASLD	+Polygenic scores	0.748054	0.730658	0.763488
Arthropathy	General health & behaviour	0.651366	0.644603	0.65819
Arthropathy	+Diseases & drug intake	0.685105	0.678364	0.692139
Arthropathy	+Clinical blood biomarkers	0.68659	0.679746	0.693559
Arthropathy	+Cardiopulmonary parameters	0.682733	0.675823	0.689579
Arthropathy	+Body composition	0.691123	0.684226	0.697816
Arthropathy	+Plasma metabolites	0.692093	0.685406	0.698884
Arthropathy	+Polygenic scores	0.69084	0.68395	0.697547
Chronic Renal Disease	General health & behaviour	0.778469	0.766907	0.78915
Chronic Renal Disease	+Diseases & drug intake	0.788953	0.776996	0.799684
Chronic Renal Disease	+Clinical blood biomarkers	0.862094	0.852123	0.871496
Chronic Renal Disease	+Cardiopulmonary parameters	0.863563	0.853632	0.87313
Chronic Renal Disease	+Body composition	0.862248	0.852437	0.871901
Chronic Renal Disease	+Plasma metabolites	0.861022	0.850796	0.870105
Chronic Renal Disease	+Polygenic scores	0.86279	0.852415	0.872114
Sleep Apnoea	General health & behaviour	0.722194	0.704962	0.74051
Sleep Apnoea	+Diseases & drug intake	0.732863	0.715767	0.750927
Sleep Apnoea	+Clinical blood biomarkers	0.750997	0.734336	0.769508
Sleep Apnoea	+Cardiopulmonary parameters	0.749391	0.732289	0.767166
Sleep Apnoea	+Body composition	0.777704	0.760641	0.793804
Sleep Apnoea	+Plasma metabolites	0.776864	0.75978	0.793569
Sleep Apnoea	+Polygenic scores	0.776683	0.75962	0.793615
Type 2 Diabetes	General health & behaviour	0.712716	0.70006	0.724575
Type 2 Diabetes	+Diseases & drug intake	0.727169	0.715159	0.739869
Type 2 Diabetes	+Clinical blood biomarkers	0.84529	0.83604	0.854425
Type 2 Diabetes	+Cardiopulmonary parameters	0.846738	0.837593	0.855966
Type 2 Diabetes	+Body composition	0.849241	0.840171	0.858763
Type 2 Diabetes	+Plasma metabolites	0.848338	0.839061	0.857888
Type 2 Diabetes	+Polygenic scores	0.854332	0.845513	0.863226
Myocardial Infarction	General health & behaviour	0.731926	0.720283	0.744086
Myocardial Infarction	+Diseases & drug intake	0.74348	0.732121	0.755799
Myocardial Infarction	+Clinical blood biomarkers	0.749387	0.737438	0.762422
Myocardial Infarction	+Cardiopulmonary parameters	0.750217	0.738284	0.762965
Myocardial Infarction	+Body composition	0.745316	0.733395	0.757678
Myocardial Infarction	+Plasma metabolites	0.747967	0.736041	0.760494
Myocardial Infarction	+Polygenic scores	0.764471	0.752603	0.776412
Stroke	General health & behaviour	0.713543	0.697916	0.729845
Stroke	+Diseases & drug intake	0.722353	0.706259	0.738547
Stroke	+Clinical blood biomarkers	0.729763	0.713377	0.746056
Stroke	+Cardiopulmonary parameters	0.732495	0.716189	0.749266
Stroke	+Body composition	0.733413	0.716722	0.74963
Stroke	+Plasma metabolites	0.735046	0.718632	0.751538
Stroke	+Polygenic scores	0.738315	0.721622	0.754655
Cardiovascular Mortality	General health & behaviour	0.793781	0.779553	0.80645
Cardiovascular Mortality	+Diseases & drug intake	0.802565	0.788549	0.816107
Cardiovascular Mortality	+Clinical blood biomarkers	0.820288	0.806406	0.832684
Cardiovascular Mortality	+Cardiopulmonary parameters	0.817507	0.804254	0.830547
Cardiovascular Mortality	+Body composition	0.815368	0.800971	0.828043
Cardiovascular Mortality	+Plasma metabolites	0.816091	0.80278	0.829128
Cardiovascular Mortality	+Polygenic scores	0.816582	0.803668	0.829647
MACE	General health & behaviour	0.717893	0.707104	0.727983
MACE	+Diseases & drug intake	0.726714	0.716028	0.73705
MACE	+Clinical blood biomarkers	0.729029	0.718179	0.739737
MACE	+Cardiopulmonary parameters	0.729064	0.718242	0.740066
MACE	+Body composition	0.729593	0.718708	0.740348
MACE	+Plasma metabolites	0.734737	0.72383	0.745329
MACE	+Polygenic scores	0.744195	0.733743	0.754952

## Sheet: Fig4A
Outcome	OBSCORE	ASCVD	SCORE2	MHO	Age+Sex+BMI
Angina Pectoris	0.704 (0.691 - 0.716)	0.679 (0.665 - 0.692)	0.662 (0.648 - 0.675)	0.650 (0.636 - 0.664)	0.649 (0.633 - 0.663)
Arthropathy	0.669 (0.662 - 0.677)	0.620 (0.613 - 0.627)	0.617 (0.610 - 0.624)	0.615 (0.608 - 0.621)	0.635 (0.628 - 0.642)
Cardiovascular Mortality	0.813 (0.799 - 0.825)	0.777 (0.763 - 0.791)	0.759 (0.745 - 0.773)	0.740 (0.725 - 0.755)	0.756 (0.741 - 0.770)
Cholelithiasis	0.661 (0.646 - 0.677)	0.632 (0.616 - 0.648)	0.626 (0.610 - 0.642)	0.606 (0.590 - 0.621)	0.628 (0.612 - 0.643)
Chronic Renal Disease	0.864 (0.854 - 0.873)	0.783 (0.771 - 0.795)	0.755 (0.742 - 0.767)	0.734 (0.722 - 0.746)	0.746 (0.734 - 0.758)
Coronary Atherosclerosis	0.736 (0.726 - 0.745)	0.726 (0.716 - 0.736)	0.713 (0.703 - 0.724)	0.702 (0.692 - 0.712)	0.699 (0.689 - 0.710)
Diaphragmatic Hernia	0.620 (0.608 - 0.632)	0.600 (0.588 - 0.611)	0.597 (0.586 - 0.609)	0.598 (0.587 - 0.611)	0.600 (0.589 - 0.613)
GERD	0.623 (0.612 - 0.635)	0.561 (0.549 - 0.572)	0.559 (0.547 - 0.572)	0.556 (0.544 - 0.569)	0.558 (0.546 - 0.571)
Gout	0.859 (0.847 - 0.871)	0.726 (0.712 - 0.739)	0.711 (0.696 - 0.725)	0.705 (0.689 - 0.719)	0.718 (0.704 - 0.732)
Hypercholesterolemia	0.748 (0.728 - 0.769)	0.752 (0.734 - 0.772)	0.722 (0.700 - 0.744)	0.677 (0.652 - 0.699)	0.690 (0.667 - 0.714)
Hypertension	0.700 (0.688 - 0.712)	0.693 (0.680 - 0.706)	0.662 (0.649 - 0.675)	0.654 (0.641 - 0.667)	0.658 (0.645 - 0.671)
Ischemic Heart Disease	0.751 (0.740 - 0.763)	0.729 (0.718 - 0.741)	0.714 (0.701 - 0.727)	0.704 (0.691 - 0.716)	0.705 (0.692 - 0.717)
MACE	0.731 (0.720 - 0.741)	0.719 (0.708 - 0.729)	0.706 (0.695 - 0.716)	0.690 (0.680 - 0.701)	0.691 (0.680 - 0.701)
Myocardial Infarction	0.743 (0.732 - 0.755)	0.728 (0.717 - 0.740)	0.709 (0.698 - 0.721)	0.694 (0.682 - 0.706)	0.692 (0.680 - 0.704)
MASLD	0.754 (0.737 - 0.769)	0.644 (0.624 - 0.663)	0.610 (0.591 - 0.630)	0.570 (0.551 - 0.589)	0.625 (0.607 - 0.645)
Sleep Apnoea	0.765 (0.748 - 0.783)	0.686 (0.668 - 0.706)	0.658 (0.639 - 0.677)	0.579 (0.561 - 0.597)	0.727 (0.708 - 0.745)
Stroke	0.729 (0.713 - 0.745)	0.714 (0.698 - 0.731)	0.705 (0.688 - 0.721)	0.696 (0.680 - 0.714)	0.699 (0.683 - 0.717)
Type 2 Diabetes	0.847 (0.838 - 0.856)	0.701 (0.689 - 0.713)	0.676 (0.664 - 0.690)	0.611 (0.597 - 0.623)	0.680 (0.667 - 0.693)

## Sheet: Fig4B
Feature	Hypertension	Coronary Atherosclerosis	Angina Pectoris	Ischemic Heart Disease	Hypercholesterolemia	Gout	GERD	Diaphragmatic Hernia	Cholelithiasis	MASLD	Arthropathy	Chronic Renal Disease	Sleep Apnoea	T2D	Myocardial Infarction	Stroke	Cardiovascular Mortality	MACE
Age	0.418048	0.483176	0.473663	0.601009	0.404678	0.261788	0.133911	0.289414	0.088145	-0.042509	0.379519	0.600182	-0.0717904	0.0750135	0.425239	0.560443	0.636153	0.480494
Urate	0.111355	0.0066524	0.0323762	0.0315359	-0.0335914	1.15462	-0.0379262	-0.071173	-0.049757	0.0100351	0.0273933	0.0135494	0.0311762	0.0999212	-0.00619934	0.036634	0.0970752	0.00799736
HbA1c	0.164645	0.126629	0.111391	0.122714	0.217003	-0.0259201	-0.0311317	-0.0122163	-0.0488254	0.0391914	-0.0583621	0.205118	0.0280173	1.90344	0.132759	0.118822	0.151078	0.128892
Total Cholesterol	-0.0857561	0.239394	0.180197	0.11206	0.508484	0.0147386	0.0225138	-0.00707934	-0.00937416	-0.0681717	-0.0120712	-0.0756572	-0.0647819	-0.0399548	0.208761	-0.00412175	-0.149624	0.15848
HDL Cholesterol	-0.0990683	-0.23594	-0.279157	-0.174849	-0.24183	0.00760951	-0.0717996	0.036059	-0.223491	-0.14446	0.0386824	-0.0107166	-0.109171	-0.218585	-0.258751	-0.084412	-0.0111217	-0.196869
Sex [Female]	-0.107952	-0.913063	-0.473389	-0.751332	-0.368098	-0.301457	0.19492	0.174769	0.868168	0.493247	0.250552	0.801313	-0.655273	-0.203857	-0.759196	-0.241899	-0.83147	-0.650179
Creatinine	-0.0842216	-0.0495771	-0.0495924	-0.0197007	-0.0200391	-0.0107363	0.0201872	0.00896206	0.00242808	-0.0852476	-0.0762235	0.692794	0.0306236	-0.139615	0.0184428	0.0136287	-0.194539	0.0050679
Waist-to-height ratio	0.132748	0.00990821	0.0286977	0.0640935	0.0718873	-0.00112872	-0.00539209	0.0372719	0.121218	0.175972	0.133257	0.115004	0.492033	0.228769	0.0349901	0.0544543	0.0625953	0.0418962
ALT	0.0281822	-0.0257166	-0.0389139	-0.0540295	-0.0332803	-0.0226587	-0.0399133	-0.00755515	-0.0251188	0.367923	-0.0564637	-0.0754952	-0.00275199	0.0929198	-0.0684	-0.13876	-0.175032	-0.104363
Family history [Heart Disease]	0.199499	0.347531	0.347521	0.287371	-0.0804276	0.10379	0.0849098	0.0316151	0.109928	0.0722487	-0.0250619	0.023708	0.113731	-0.045773	0.264375	0.0626417	0.0438219	0.173569
Overall health rating [Poor]	0.440802	0.403552	0.634668	0.849167	0.635872	0.150629	0.446269	0.330466	0.420687	0.146639	0.398484	0.510838	0.9235	0.434461	0.638177	0.383519	0.719465	0.594294
Overall health rating [Fair]	0.233018	0.25549	0.391159	0.366544	0.335234	0.0740712	0.223143	0.258838	0.227981	0.139827	0.197896	0.186697	0.345949	0.30494	0.269707	0.130598	0.396258	0.222395
gGT	0.0814328	-0.0107649	-0.0122213	0.0159972	0.0519692	0.0545214	0.0550846	-0.025261	0.160444	0.369847	0.0426484	0.0746225	-0.00531289	0.158748	0.0454686	0.0986384	0.200172	0.0584103
Hypertension	0	0.216127	0.152248	0.221911	0.510198	0.232577	-0.0682098	-0.0895953	-0.214845	0.215798	-0.0145309	0.279897	-0.0593416	0.254012	0.331451	0.345059	0.251761	0.362929
Long-standing illness	0.380316	0.228473	0.302928	0.302678	0.0575408	0.0843818	0.131976	0.165288	0.125912	0.231294	0.339661	0.409163	0.515555	0.250879	0.26052	0.17217	0.436427	0.208058
Cystatin C	0.0258107	0.14291	0.0332519	0.144211	0.10183	0.0564194	0.0359224	0.0446256	0.12257	0.027532	0.0554546	0.379402	0.0175948	0.0775083	0.142986	0.124606	0.359221	0.141989
Abdominal pain	0.247763	0.185068	0.276082	0.404199	0.285778	0.181799	0.584996	0.4492	0.328605	0.487622	0.227918	0.0821672	0.2309	0.207083	0.151751	0.164798	-0.112911	0.184003
Smoking [Current]	0.0743798	0.281356	0.0433097	0.354296	0.33764	0.136026	-0.141386	-0.016087	-0.0180293	0.0382774	-0.0351809	0.0495525	0.163414	-0.0227318	0.504054	0.33232	0.478183	0.493765
Pain in joint	0.100159	-0.151273	0.0084193	0.0817439	0.120576	0.687879	0.58025	-0.00325945	0.3266	0.489403	0.822538	-0.0111909	0.286345	0.167025	-0.0441786	0.0164597	-0.0872967	-0.0516482
Nonspecific chest pain	0.288071	0.328393	0.644074	0.52404	0.376657	0.254133	0.374787	0.144402	0.162777	0.24019	0.224435	0.244062	0.165111	0.183652	0.483733	0.0834118	0.0336576	0.361845

## Sheet: Fig4C
Outcome	UKB_18_Feature_CIndex_Mean	UKB_18_Feature_LowerCI	UKB_18_Feature_UpperCI	EPIC_18_Feature_CIndex_Mean	EPIC_18_Feature_LowerCI	EPIC_18_Feature_UpperCI
Hypertension	0.699122	0.687336	0.71091	0.682023	0.656306	0.70704
Coronary Atherosclerosis	0.735031	0.725368	0.744599	0.70113	0.664937	0.737312
Angina Pectoris	0.703366	0.690279	0.716005	0.611464	0.568292	0.655229
Ischemic Heart Disease	0.750014	0.738561	0.761567	0.719468	0.686498	0.750649
Hypercholesterolemia	0.748407	0.729114	0.769255	0.639815	0.576288	0.704
GERD	0.607117	0.595805	0.618594	0.528301	0.456785	0.595143
Diaphragmatic Hernia	0.619298	0.607568	0.63126	0.628166	0.581627	0.675235
Cholelithiasis	0.655117	0.639169	0.670225	0.578631	0.494611	0.662371
Arthropathy	0.653944	0.646912	0.661134	0.704646	0.659682	0.74689
Type 2 Diabetes	0.846809	0.837823	0.85627	0.882781	0.845723	0.915001
Myocardial Infarction	0.741941	0.730554	0.754157	0.719197	0.677308	0.761623
Stroke	0.726312	0.71049	0.741893	0.807745	0.755131	0.856754
Cardiovascular Mortality	0.804366	0.790583	0.817265	0.821777	0.781892	0.859513
MACE	0.729311	0.718464	0.739123	0.746704	0.707708	0.787672

## Sheet: Fig4D
Outcome	Model	Inc	FPR	DR	LR_pos	Pre_test_prob	Pre_test_odds	Post_test_prob
Type 2 Diabetes	OBSCORE	3.6496	10	59.7913	5.98275	0.036496	0.0378784	0.18475
Type 2 Diabetes	ASCVD	3.6496	10	27.9312	2.79286	0.036496	0.0378784	0.0956686
Type 2 Diabetes	SCORE2	3.6496	10	24.6777	2.46754	0.036496	0.0378784	0.0854774
Type 2 Diabetes	MHO	3.6496	10	17.9251	1.63427	0.036496	0.0378784	0.0582951
Type 2 Diabetes	AgeSexBMI	3.6496	10	27.4401	2.7444	0.036496	0.0378784	0.0941647

## Sheet: Fig4E
Outcome	Model	Inc	FPR	DR	LR_pos	Pre_test_prob	Pre_test_odds	Post_test_prob
Chronic Renal Disease	OBSCORE	2.70265	10	62.0742	6.21094	0.0270265	0.0277772	0.147138
Chronic Renal Disease	ASCVD	2.70265	10	41.8622	4.18596	0.0270265	0.0277772	0.104163
Chronic Renal Disease	SCORE2	2.70265	10	34.3679	3.43585	0.0270265	0.0277772	0.0871234
Chronic Renal Disease	MHO	2.70265	10	28.539	3.00471	0.0270265	0.0277772	0.0770331
Chronic Renal Disease	AgeSexBMI	2.70265	10	31.6427	3.16208	0.0270265	0.0277772	0.0807417

## Sheet: Fig5A1
Quintile	Rate	Outcome	Rate Ratio Decile5 to Decile1
1	2.86403	Hypertension	7.18111
2	5.27585	Hypertension	7.18111
3	7.47889	Hypertension	7.18111
4	11.8215	Hypertension	7.18111
5	20.5669	Hypertension	7.18111
1	0.688976	Coronary Atherosclerosis	15.4303
2	1.80446	Coronary Atherosclerosis	15.4303
3	3.40114	Coronary Atherosclerosis	15.4303
4	5.77491	Coronary Atherosclerosis	15.4303
5	10.6311	Coronary Atherosclerosis	15.4303
1	0.645091	Angina Pectoris	9.35696
2	1.21365	Angina Pectoris	9.35696
3	2.52569	Angina Pectoris	9.35696
4	3.57533	Angina Pectoris	9.35696
5	6.03609	Angina Pectoris	9.35696
1	0.382555	Ischemic Heart Disease	21.2571
2	1.1586	Ischemic Heart Disease	21.2571
3	2.33905	Ischemic Heart Disease	21.2571
4	3.97858	Ischemic Heart Disease	21.2571
5	8.13204	Ischemic Heart Disease	21.2571
1	0.207254	Hypercholesterolemia	44.7732
2	1.50337	Hypercholesterolemia	44.7732
3	3.2141	Hypercholesterolemia	44.7732
4	5.59876	Hypercholesterolemia	44.7732
5	9.27942	Hypercholesterolemia	44.7732
1	0.230898	Gout	35.8219
2	0.388329	Gout	35.8219
3	0.56681	Gout	35.8219
4	1.14412	Gout	35.8219
5	8.27123	Gout	35.8219
1	3.10713	GERD	2.92836
2	3.57942	GERD	2.92836
3	4.53698	GERD	2.92836
4	5.95401	GERD	2.92836
5	9.09882	GERD	2.92836
1	2.58307	Diaphragmatic Hernia	3.33843
2	4.15959	Diaphragmatic Hernia	3.33843
3	5.08187	Diaphragmatic Hernia	3.33843
4	6.5373	Diaphragmatic Hernia	3.33843
5	8.62341	Diaphragmatic Hernia	3.33843
1	0.935573	Cholelithiasis	5.22783
2	1.52031	Cholelithiasis	5.22783
3	2.14779	Cholelithiasis	5.22783
4	3.0622	Cholelithiasis	5.22783
5	4.89102	Cholelithiasis	5.22783
1	0.36686	MASLD	12.6124
2	0.642006	MASLD	12.6124
3	1.03954	MASLD	12.6124
4	1.88545	MASLD	12.6124
5	4.62699	MASLD	12.6124
1	4.78261	Arthropathy	5.30828
2	8.84157	Arthropathy	5.30828
3	11.6401	Arthropathy	5.30828
4	15.587	Arthropathy	5.30828
5	25.3874	Arthropathy	5.30828
1	0.11252	Chronic Renal Disease	88.6454
2	0.317103	Chronic Renal Disease	88.6454
3	0.900164	Chronic Renal Disease	88.6454
4	2.20972	Chronic Renal Disease	88.6454
5	9.97442	Chronic Renal Disease	88.6454
1	0.260471	Sleep Apnoea	18.1219
2	0.656387	Sleep Apnoea	18.1219
3	0.948114	Sleep Apnoea	18.1219
4	1.52115	Sleep Apnoea	18.1219
5	4.72023	Sleep Apnoea	18.1219
1	0.313655	Type 2 Diabetes	42.2143
2	0.515291	Type 2 Diabetes	42.2143
3	1.33303	Type 2 Diabetes	42.2143
4	2.8453	Type 2 Diabetes	42.2143
5	13.2407	Type 2 Diabetes	42.2143
1	0.49158	Myocardial Infarction	15.2144
2	1.20293	Myocardial Infarction	15.2144
3	1.86192	Myocardial Infarction	15.2144
4	3.75523	Myocardial Infarction	15.2144
5	7.47908	Myocardial Infarction	15.2144
1	0.329523	Stroke	11.5949
2	0.648749	Stroke	11.5949
3	1.12244	Stroke	11.5949
4	1.89495	Stroke	11.5949
5	3.8208	Stroke	11.5949
1	0.838374	MACE	12.2671
2	1.82532	MACE	12.2671
3	3.04606	MACE	12.2671
4	5.25366	MACE	12.2671
5	10.2844	MACE	12.2671
1	0.121692	Cardiovascular Mortality	46.9214
2	0.415779	Cardiovascular Mortality	46.9214
3	0.892404	Cardiovascular Mortality	46.9214
4	1.77485	Cardiovascular Mortality	46.9214
5	5.70994	Cardiovascular Mortality	46.9214

[truncated: 18 more sheets: Fig5A2, Fig5A3, Fig5B, Fig5C, Fig6A1, Fig6A2, Fig6A3, Fig6B1, Fig6B2, EDFig1, EDFig2, EDFig3, EDFig4, EDFig5, EDFig6, EDFig7, EDFig8, EDFig9]
